# Supplementary material for: RNA-Seq reveals novel genes and pathways associated with hypoxia duration and tolerance in tomato root
Source: Sci Rep. 2020 Feb 3;10:1692. doi: 10.1038/s41598-020-57884-0 (PMC6997459; doi:10.1038/s41598-020-57884-0)
Supplement: Supplementary file 1 — Supplementary Information. [file 41598_2020_57884_MOESM1_ESM.xlsx]

## Sheet: Supplementary Table 1
Supplementary Table 1. Enriched Gene Ontology (GO) terms analysis. GO terms (biologicla process, molecular function and cellular compartment) among downregulated (red color) or upregulated (green color) genes (≥ 2-fold expression changes and Padj < 0.05) after 6 h or 48 h hypoxia. significantly enriched GO terms describing molecular function (Padj < 0.05) are depicted in Figure 2. GO terms were o…
6 h down										48 h down									6 h up										48 h up
Analysis Type:	PANTHER Overrepresentation Test (Released 20181113)
Annotation Version and Release Date:	GO Ontology database Released 2018-12-01									Analysis Type:	PANTHER Overrepresentation Test (Released 20181113)								Analysis Type:	PANTHER Overrepresentation Test (Released 20181113)									Analysis Type:	PANTHER Overrepresentation Test (Released 20181113)
Analyzed List:	upload_1 (Solanum lycopersicum)									Annotation Version and Release Date:	GO Ontology database Released 2018-12-01								Annotation Version and Release Date:	GO Ontology database Released 2018-12-01									Annotation Version and Release Date:	GO Ontology database Released 2018-12-01
Reference List:	Solanum lycopersicum (all genes in database)									Analyzed List:	upload_1 (Solanum lycopersicum)				organic acid metabolic process (GO:0006082)				Analyzed List:	upload_1 (Solanum lycopersicum)									Analyzed List:	upload_1 (Solanum lycopersicum)
Test Type:	FISHER									Reference List:	Solanum lycopersicum (all genes in database)								Reference List:	Solanum lycopersicum (all genes in database)									Reference List:	Solanum lycopersicum (all genes in database)
Correction:	FDR									Test Type:	FISHER								Test Type:	FISHER									Test Type:	FISHER
GO biological process complete	Solanum lycopersicum - REFLIST (33952)	upload_1 (32)	upload_1 (expected)	upload_1 (over/under)	upload_1 (fold Enrichment)	upload_1 (raw P-value)	upload_1 (FDR)			Correction:	FDR								Correction:	FDR									Correction:	FDR
plant-type cell wall organization (GO:0009664)	108	5	0.1	+	49.12	6.97e-08	0.000257			GO biological process complete	Solanum lycopersicum - REFLIST (33952)	upload_1 (421)	upload_1 (expected)	upload_1 (over/under)	upload_1 (fold Enrichment)	upload_1 (raw P-value)	upload_1 (FDR)		GO biological process complete	Solanum lycopersicum - REFLIST (33952)	upload_1 (176)	upload_1 (expected)	upload_1 (over/under)	upload_1 (fold Enrichment)	upload_1 (raw P-value)	upload_1 (FDR)			GO biological process complete	Solanum lycopersicum - REFLIST (33952)	upload_1 (682)	upload_1 (expected)	upload_1 (over/under)	upload_1 (fold Enrichment)	upload_1 (raw P-value)	upload_1 (FDR)
sulfur compound biosynthetic process (GO:0044272)	76	3	0.07	+	41.88	5.71e-05	0.0162			water transport (GO:0006833)	46	15	0.57	+	26.3	6.9e-16	1.27e-12		cellular aldehyde metabolic process (GO:0006081)	45	4	0.23	+	17.15	0.000121	0.0149			sulfate reduction (GO:0019419)	4	4	0.08	+	49.78	9.8e-06	0.00117
hydrogen peroxide catabolic process (GO:0042744)	122	4	0.11	+	34.79	5.98e-06	0.00735			fluid transport (GO:0042044)	46	15	0.57	+	26.3	6.9e-16	8.48e-13		ADP metabolic process (GO:0046031)	58	5	0.3	+	16.63	1.9e-05	0.00701			response to chitin (GO:0010200)	4	3	0.08	+	37.34	0.000251	0.014
hydrogen peroxide metabolic process (GO:0042743)	122	4	0.11	+	34.79	5.98e-06	0.00551			beta-glucan catabolic process (GO:0051275)	20	5	0.25	+	20.16	1.17e-05	0.000879		pyruvate biosynthetic process (GO:0042866)	58	5	0.3	+	16.63	1.9e-05	0.00637			cinnamic acid metabolic process (GO:0009803)	8	4	0.16	+	24.89	6.51e-05	0.00533
antibiotic catabolic process (GO:0017001)	124	4	0.12	+	34.23	6.36e-06	0.00469			cellulose catabolic process (GO:0030245)	20	5	0.25	+	20.16	1.17e-05	0.000862		ATP generation from ADP (GO:0006757)	58	5	0.3	+	16.63	1.9e-05	0.00584			cinnamic acid biosynthetic process (GO:0009800)	8	4	0.16	+	24.89	6.51e-05	0.00522
plant-type cell wall organization or biogenesis (GO:0071669)	156	5	0.15	+	34.01	4.07e-07	0.000751			plant-type cell wall organization (GO:0009664)	108	20	1.34	+	14.93	1.31e-16	4.84e-13		glycolytic process (GO:0006096)	58	5	0.3	+	16.63	1.9e-05	0.00539			erythrose 4-phosphate/phosphoenolpyruvate family amino acid catabolic process (GO:1902222)	10	4	0.2	+	19.91	0.000127	0.00904
reactive oxygen species metabolic process (GO:0072593)	139	4	0.13	+	30.53	9.86e-06	0.00606			hydrogen peroxide catabolic process (GO:0042744)	122	17	1.51	+	11.24	1.59e-12	6.53e-10		ribonucleoside diphosphate metabolic process (GO:0009185)	61	5	0.32	+	15.81	2.39e-05	0.00629			L-phenylalanine catabolic process (GO:0006559)	10	4	0.2	+	19.91	0.000127	0.00887
cofactor catabolic process (GO:0051187)	141	4	0.13	+	30.1	1.04e-05	0.00549			hydrogen peroxide metabolic process (GO:0042743)	122	17	1.51	+	11.24	1.59e-12	5.88e-10		purine ribonucleoside diphosphate metabolic process (GO:0009179)	61	5	0.32	+	15.81	2.39e-05	0.00587			benzene-containing compound metabolic process (GO:0042537)	12	4	0.24	+	16.59	0.000225	0.0129
antibiotic metabolic process (GO:0016999)	176	4	0.17	+	24.11	2.44e-05	0.00817			antibiotic catabolic process (GO:0017001)	124	17	1.54	+	11.06	2.02e-12	6.77e-10		purine nucleoside diphosphate metabolic process (GO:0009135)	61	5	0.32	+	15.81	2.39e-05	0.0055			erythrose 4-phosphate/phosphoenolpyruvate family amino acid metabolic process (GO:1902221)	14	4	0.28	+	14.22	0.000366	0.0182
response to oxidative stress (GO:0006979)	200	4	0.19	+	21.22	3.97e-05	0.0122			xyloglucan metabolic process (GO:0010411)	44	6	0.55	+	11	3.28e-05	0.00216		pyridine-containing compound biosynthetic process (GO:0072525)	77	6	0.4	+	15.03	4.69e-06	0.00577			L-phenylalanine metabolic process (GO:0006558)	14	4	0.28	+	14.22	0.000366	0.018
cellular oxidant detoxification (GO:0098869)	232	4	0.22	+	18.29	7e-05	0.0184			plant-type cell wall organization or biogenesis (GO:0071669)	156	21	1.93	+	10.86	6.87e-15	4.22e-12		nucleotide catabolic process (GO:0009166)	67	5	0.35	+	14.4	3.65e-05	0.00708			aromatic amino acid family catabolic process (GO:0009074)	16	4	0.32	+	12.45	0.000562	0.0256
cellular response to toxic substance (GO:0097237)	233	4	0.22	+	18.21	7.11e-05	0.0175			cellular polysaccharide catabolic process (GO:0044247)	45	6	0.56	+	10.75	3.68e-05	0.00238		nucleoside diphosphate phosphorylation (GO:0006165)	67	5	0.35	+	14.4	3.65e-05	0.00672			toxin catabolic process (GO:0009407)	50	12	1	+	11.95	2.72e-09	8.35e-07
cellular detoxification (GO:1990748)	233	4	0.22	+	18.21	7.11e-05	0.0164			one-carbon metabolic process (GO:0006730)	31	4	0.38	+	10.41	0.00086	0.0423		nucleoside diphosphate metabolic process (GO:0009132)	71	5	0.37	+	13.59	4.73e-05	0.00794			toxin metabolic process (GO:0009404)	53	12	1.06	+	11.27	4.8e-09	1.26e-06
drug catabolic process (GO:0042737)	258	4	0.24	+	16.45	0.000105	0.0215			glucan catabolic process (GO:0009251)	40	5	0.5	+	10.08	0.00022	0.0116		pyridine nucleotide biosynthetic process (GO:0019363)	71	5	0.37	+	13.59	4.73e-05	0.00759			glutathione metabolic process (GO:0006749)	82	16	1.65	+	9.71	9.12e-11	5.61e-08
cell wall organization (GO:0071555)	348	5	0.33	+	15.24	1.88e-05	0.00867			reactive oxygen species metabolic process (GO:0072593)	139	17	1.72	+	9.86	1.05e-11	2.99e-09		nicotinamide nucleotide biosynthetic process (GO:0019359)	71	5	0.37	+	13.59	4.73e-05	0.00727			phenylpropanoid biosynthetic process (GO:0009699)	26	5	0.52	+	9.57	0.000324	0.0168
external encapsulating structure organization (GO:0045229)	352	5	0.33	+	15.07	1.98e-05	0.00813			cofactor catabolic process (GO:0051187)	141	17	1.75	+	9.72	1.29e-11	3.41e-09		nucleoside phosphate catabolic process (GO:1901292)	72	5	0.37	+	13.4	5.04e-05	0.00744			ADP metabolic process (GO:0046031)	58	8	1.17	+	6.87	4.56e-05	0.00467
detoxification (GO:0098754)	283	4	0.27	+	15	0.000149	0.0274			cellulose metabolic process (GO:0030243)	54	6	0.67	+	8.96	9.33e-05	0.00546		pyridine-containing compound metabolic process (GO:0072524)	104	7	0.54	+	12.98	1.86e-06	0.00687			pyruvate biosynthetic process (GO:0042866)	58	8	1.17	+	6.87	4.56e-05	0.00454
response to toxic substance (GO:0009636)	284	4	0.27	+	14.94	0.000151	0.0265			cellular carbohydrate catabolic process (GO:0044275)	56	6	0.69	+	8.64	0.000112	0.00637		pyruvate metabolic process (GO:0006090)	75	5	0.39	+	12.86	6.06e-05	0.00859			ATP generation from ADP (GO:0006757)	58	8	1.17	+	6.87	4.56e-05	0.00442
cell wall organization or biogenesis (GO:0071554)	488	5	0.46	+	10.87	9.17e-05	0.0199			antibiotic metabolic process (GO:0016999)	176	18	2.18	+	8.25	3.93e-11	9.66e-09		pyridine nucleotide metabolic process (GO:0019362)	98	6	0.51	+	11.81	1.72e-05	0.00795			glycolytic process (GO:0006096)	58	8	1.17	+	6.87	4.56e-05	0.00431
drug metabolic process (GO:0017144)	616	6	0.58	+	10.33	2.22e-05	0.00818			beta-glucan metabolic process (GO:0051273)	63	6	0.78	+	7.68	0.000204	0.0109		nicotinamide nucleotide metabolic process (GO:0046496)	98	6	0.51	+	11.81	1.72e-05	0.00707			cellular modified amino acid metabolic process (GO:0006575)	120	16	2.41	+	6.64	1.26e-08	2.73e-06
response to stress (GO:0006950)	1214	7	1.14	+	6.12	0.000116	0.0226			hemicellulose metabolic process (GO:0010410)	64	6	0.79	+	7.56	0.00022	0.0115		nucleotide phosphorylation (GO:0046939)	83	5	0.43	+	11.62	9.55e-05	0.0126			ribonucleoside diphosphate metabolic process (GO:0009185)	61	8	1.23	+	6.53	6.3e-05	0.00553
										response to oxidative stress (GO:0006979)	200	18	2.48	+	7.26	2.69e-10	5.83e-08		organophosphate catabolic process (GO:0046434)	87	5	0.45	+	11.09	0.000118	0.015			purine ribonucleoside diphosphate metabolic process (GO:0009179)	61	8	1.23	+	6.53	6.3e-05	0.00541
										response to cytokinin (GO:0009735)	56	5	0.69	+	7.2	0.000912	0.0431		oxidoreduction coenzyme metabolic process (GO:0006733)	109	6	0.57	+	10.62	3.05e-05	0.00625			purine nucleoside diphosphate metabolic process (GO:0009135)	61	8	1.23	+	6.53	6.3e-05	0.00528
Analysis Type:	PANTHER Overrepresentation Test (Released 20181113)									cell wall polysaccharide metabolic process (GO:0010383)	79	7	0.98	+	7.15	9.2e-05	0.00547		coenzyme biosynthetic process (GO:0009108)	140	7	0.73	+	9.65	1.19e-05	0.00629			hydrogen peroxide catabolic process (GO:0042744)	122	16	2.45	+	6.53	1.56e-08	3.02e-06
Annotation Version and Release Date:	GO Ontology database Released 2018-12-01									cell wall organization (GO:0071555)	348	30	4.32	+	6.95	7.88e-16	7.27e-13		nucleobase-containing small molecule biosynthetic process (GO:0034404)	107	5	0.55	+	9.01	0.000296	0.0331			hydrogen peroxide metabolic process (GO:0042743)	122	16	2.45	+	6.53	1.56e-08	2.87e-06
Analyzed List:	upload_1 (Solanum lycopersicum)									drug catabolic process (GO:0042737)	258	22	3.2	+	6.88	7.31e-12	2.25e-09		coenzyme metabolic process (GO:0006732)	207	9	1.07	+	8.39	2.01e-06	0.0037			antibiotic catabolic process (GO:0017001)	124	16	2.49	+	6.42	1.92e-08	3.36e-06
Reference List:	Solanum lycopersicum (all genes in database)									external encapsulating structure organization (GO:0045229)	352	30	4.36	+	6.87	1.05e-15	7.72e-13		cofactor biosynthetic process (GO:0051188)	171	7	0.89	+	7.9	4.09e-05	0.00719			phenylpropanoid metabolic process (GO:0009698)	47	6	0.94	+	6.36	0.000596	0.0259
Test Type:	FISHER									cellular glucan metabolic process (GO:0006073)	149	12	1.85	+	6.49	7.86e-07	7.25e-05		monocarboxylic acid biosynthetic process (GO:0072330)	195	7	1.01	+	6.92	9.08e-05	0.0124			cofactor catabolic process (GO:0051187)	141	18	2.83	+	6.36	2.91e-09	8.27e-07
Correction:	FDR									sulfur compound biosynthetic process (GO:0044272)	76	6	0.94	+	6.37	0.000521	0.0267		monocarboxylic acid metabolic process (GO:0032787)	282	8	1.46	+	5.47	0.00014	0.0167			detoxification (GO:0098754)	283	35	5.68	+	6.16	2.45e-16	4.53e-13
GO molecular function complete	Solanum lycopersicum - REFLIST (33952)	upload_1 (32)	upload_1 (expected)	upload_1 (over/under)	upload_1 (fold Enrichment)	upload_1 (raw P-value)	upload_1 (FDR)			cell wall macromolecule metabolic process (GO:0044036)	103	8	1.28	+	6.26	6.97e-05	0.00428		carboxylic acid metabolic process (GO:0019752)	715	15	3.71	+	4.05	6.47e-06	0.00596			response to toxic substance (GO:0009636)	284	35	5.7	+	6.14	2.71e-16	3.33e-13
peroxidase activity (GO:0004601)	156	4	0.15	+	27.21	1.54e-05	0.0156			cellular oxidant detoxification (GO:0098869)	232	18	2.88	+	6.26	2.43e-09	4.08e-07		cofactor metabolic process (GO:0051186)	479	10	2.48	+	4.03	0.000243	0.028			nucleotide catabolic process (GO:0009166)	67	8	1.35	+	5.94	0.000115	0.00846
oxidoreductase activity, acting on peroxide as acceptor (GO:0016684)	159	4	0.15	+	26.69	1.65e-05	0.0112			cellular response to toxic substance (GO:0097237)	233	18	2.89	+	6.23	2.59e-09	4.16e-07		oxoacid metabolic process (GO:0043436)	731	15	3.79	+	3.96	8.36e-06	0.00617			nucleoside diphosphate phosphorylation (GO:0006165)	67	8	1.35	+	5.94	0.000115	0.00829
antioxidant activity (GO:0016209)	230	4	0.22	+	18.45	6.77e-05	0.0276			cellular detoxification (GO:1990748)	233	18	2.89	+	6.23	2.59e-09	3.98e-07		organic acid metabolic process (GO:0006082)	733	15	3.8	+	3.95	8.63e-06	0.0053			pyridine-containing compound biosynthetic process (GO:0072525)	77	9	1.55	+	5.82	5.04e-05	0.00453
heme binding (GO:0020037)	447	5	0.42	+	11.87	6.1e-05	0.031			glucan metabolic process (GO:0044042)	159	12	1.97	+	6.09	1.49e-06	0.000128		small molecule metabolic process (GO:0044281)	1343	20	6.96	+	2.87	2.71e-05	0.00588			reactive oxygen species metabolic process (GO:0072593)	139	16	2.79	+	5.73	8.13e-08	1.3e-05
tetrapyrrole binding (GO:0046906)	509	5	0.48	+	10.42	0.000112	0.0379			detoxification (GO:0098754)	283	20	3.51	+	5.7	1.43e-09	2.64e-07												negative regulation of proteolysis (GO:0045861)	70	8	1.41	+	5.69	0.000151	0.0103
cofactor binding (GO:0048037)	1168	8	1.1	+	7.27	1.01e-05	0.0205			cellular polysaccharide metabolic process (GO:0044264)	184	13	2.28	+	5.7	1.1e-06	9.85e-05												negative regulation of endopeptidase activity (GO:0010951)	70	8	1.41	+	5.69	0.000151	0.0102
										response to toxic substance (GO:0009636)	284	20	3.52	+	5.68	1.51e-09	2.66e-07												negative regulation of peptidase activity (GO:0010466)	70	8	1.41	+	5.69	0.000151	0.00997
										cell wall organization or biogenesis (GO:0071554)	488	33	6.05	+	5.45	1.88e-14	8.66e-12												nucleoside diphosphate metabolic process (GO:0009132)	71	8	1.43	+	5.61	0.000166	0.0105
Analysis Type:	PANTHER Overrepresentation Test (Released 20181113)									polysaccharide catabolic process (GO:0000272)	147	9	1.82	+	4.94	0.000139	0.00779												pyridine nucleotide biosynthetic process (GO:0019363)	71	8	1.43	+	5.61	0.000166	0.0103
Annotation Version and Release Date:	GO Ontology database Released 2018-12-01									cellular carbohydrate metabolic process (GO:0044262)	282	17	3.5	+	4.86	2.11e-07	2.44e-05												nicotinamide nucleotide biosynthetic process (GO:0019359)	71	8	1.43	+	5.61	0.000166	0.0102
Analyzed List:	upload_1 (Solanum lycopersicum)									cell wall biogenesis (GO:0042546)	117	7	1.45	+	4.82	0.000867	0.0421												regulation of endopeptidase activity (GO:0052548)	71	8	1.43	+	5.61	0.000166	0.01
Reference List:	Solanum lycopersicum (all genes in database)									polysaccharide metabolic process (GO:0005976)	316	16	3.92	+	4.08	4.13e-06	0.000339												regulation of peptidase activity (GO:0052547)	72	8	1.45	+	5.53	0.000181	0.0108
Test Type:	FISHER									cofactor metabolic process (GO:0051186)	479	23	5.94	+	3.87	8.29e-08	1.05e-05		Analysis Type:	PANTHER Overrepresentation Test (Released 20181113)									nucleoside phosphate catabolic process (GO:1901292)	72	8	1.45	+	5.53	0.000181	0.0106
Correction:	FDR									ion transmembrane transport (GO:0034220)	677	32	8.39	+	3.81	3.36e-10	6.88e-08		Annotation Version and Release Date:	GO Ontology database Released 2018-12-01									response to oxidative stress (GO:0006979)	200	22	4.02	+	5.48	6.81e-10	3.59e-07
GO cellular component complete	Solanum lycopersicum - REFLIST (33952)	upload_1 (32)	upload_1 (expected)	upload_1 (over/under)	upload_1 (fold Enrichment)	upload_1 (raw P-value)	upload_1 (FDR)			drug metabolic process (GO:0017144)	616	28	7.64	+	3.67	9.87e-09	1.46e-06		Analyzed List:	upload_1 (Solanum lycopersicum)									nucleotide phosphorylation (GO:0046939)	83	9	1.67	+	5.4	8.57e-05	0.00659
plant-type cell wall (GO:0009505)	102	4	0.1	+	41.61	3.01e-06	0.00249			anion transport (GO:0006820)	287	13	3.56	+	3.65	9.64e-05	0.00556		Reference List:	Solanum lycopersicum (all genes in database)									pyruvate metabolic process (GO:0006090)	75	8	1.51	+	5.31	0.000234	0.0133
plasmodesma (GO:0009506)	108	4	0.1	+	39.3	3.74e-06	0.00155			ion transport (GO:0006811)	884	38	10.96	+	3.47	9.56e-11	2.2e-08		Test Type:	FISHER									drug catabolic process (GO:0042737)	258	27	5.18	+	5.21	2.24e-11	1.65e-08
symplast (GO:0055044)	108	4	0.1	+	39.3	3.74e-06	0.00103			cellular response to chemical stimulus (GO:0070887)	470	19	5.83	+	3.26	1.19e-05	0.000861		Correction:	FDR									negative regulation of hydrolase activity (GO:0051346)	80	8	1.61	+	4.98	0.00035	0.0179
cell-cell junction (GO:0005911)	109	4	0.1	+	38.94	3.88e-06	0.000804			secondary metabolic process (GO:0019748)	274	11	3.4	+	3.24	0.000855	0.0426		GO molecular function complete	Solanum lycopersicum - REFLIST (33952)	upload_1 (176)	upload_1 (expected)	upload_1 (over/under)	upload_1 (fold Enrichment)	upload_1 (raw P-value)	upload_1 (FDR)			cellular oxidant detoxification (GO:0098869)	232	23	4.66	+	4.94	1.77e-09	7.27e-07
cell junction (GO:0030054)	109	4	0.1	+	38.94	3.88e-06	0.000643			response to chemical (GO:0042221)	921	33	11.42	+	2.89	1.13e-07	1.39e-05		thiamine pyrophosphate binding (GO:0030976)	11	3	0.06	+	52.61	4.71e-05	0.032			cellular response to toxic substance (GO:0097237)	233	23	4.68	+	4.91	1.91e-09	7.06e-07
external encapsulating structure (GO:0030312)	327	4	0.31	+	12.98	0.000256	0.0354			oxidation-reduction process (GO:0055114)	1949	69	24.17	+	2.86	1.01e-14	5.35e-12		sulfur compound binding (GO:1901681)	18	3	0.09	+	32.15	0.000167	0.0487			cellular detoxification (GO:1990748)	233	23	4.68	+	4.91	1.91e-09	6.42e-07
cell wall (GO:0005618)	327	4	0.31	+	12.98	0.000256	0.0303			transmembrane transport (GO:0055085)	1344	46	16.67	+	2.76	1.25e-09	2.42e-07		carboxy-lyase activity (GO:0016831)	88	5	0.46	+	10.96	0.000124	0.0421			antibiotic metabolic process (GO:0016999)	176	17	3.54	+	4.81	3.24e-07	4.42e-05
										carbohydrate metabolic process (GO:0005975)	896	29	11.11	+	2.61	4.66e-06	0.000374		carbon-carbon lyase activity (GO:0016830)	118	6	0.61	+	9.81	4.66e-05	0.0475			pyridine-containing compound metabolic process (GO:0072524)	104	10	2.09	+	4.79	8.9e-05	0.0067
										cellular catabolic process (GO:0044248)	1345	40	16.68	+	2.4	5.98e-07	5.65e-05		vitamin binding (GO:0019842)	177	7	0.92	+	7.63	5.05e-05	0.0206			sulfur compound metabolic process (GO:0006790)	229	22	4.6	+	4.78	6.77e-09	1.56e-06
										catabolic process (GO:0009056)	1589	46	19.7	+	2.33	1.86e-07	2.21e-05		metal ion binding (GO:0046872)	2764	31	14.33	+	2.16	4.47e-05	0.0911			cofactor metabolic process (GO:0051186)	479	46	9.62	+	4.78	3.85e-17	1.42e-13
										response to stress (GO:0006950)	1214	29	15.05	+	1.93	0.000921	0.043		cation binding (GO:0043169)	2774	31	14.38	+	2.16	4.73e-05	0.0241			organophosphate catabolic process (GO:0046434)	87	8	1.75	+	4.58	0.000586	0.0257
										transport (GO:0006810)	2222	53	27.55	+	1.92	6.92e-06	0.000543												pyridine nucleotide metabolic process (GO:0019362)	98	9	1.97	+	4.57	0.000273	0.0148
										establishment of localization (GO:0051234)	2259	53	28.01	+	1.89	1.25e-05	0.000885												nicotinamide nucleotide metabolic process (GO:0046496)	98	9	1.97	+	4.57	0.000273	0.0146
										localization (GO:0051179)	2313	53	28.68	+	1.85	2.44e-05	0.00167												regulation of proteolysis (GO:0030162)	144	13	2.89	+	4.49	1.52e-05	0.0017
										biological_process (GO:0008150)	16328	256	202.46	+	1.26	2.26e-07	2.38e-05												monocarboxylic acid biosynthetic process (GO:0072330)	195	17	3.92	+	4.34	1.21e-06	0.000159
										Unclassified (UNCLASSIFIED)	17624	165	218.54	-	0.76	2.26e-07	2.45e-05												oxidoreduction coenzyme metabolic process (GO:0006733)	109	9	2.19	+	4.11	0.000562	0.0253
										macromolecule metabolic process (GO:0043170)	7299	57	90.51	-	0.63	4.44e-05	0.00282												secondary metabolic process (GO:0019748)	274	22	5.5	+	4	1.29e-07	1.91e-05
										biological regulation (GO:0065007)	4577	34	56.75	-	0.6	0.000885	0.0424												monocarboxylic acid metabolic process (GO:0032787)	282	20	5.66	+	3.53	2.86e-06	0.000352
										cellular macromolecule metabolic process (GO:0044260)	5438	40	67.43	-	0.59	0.000164	0.00888												cell redox homeostasis (GO:0045454)	142	10	2.85	+	3.51	0.000902	0.0378
										nitrogen compound metabolic process (GO:0006807)	7926	56	98.28	-	0.57	3.7e-07	3.79e-05												cellular response to chemical stimulus (GO:0070887)	470	30	9.44	+	3.18	8.97e-08	1.38e-05
										regulation of biological process (GO:0050789)	3916	23	48.56	-	0.47	2.9e-05	0.00194												response to chemical (GO:0042221)	921	58	18.5	+	3.14	1.31e-13	1.21e-10
										regulation of cellular process (GO:0050794)	3638	21	45.11	-	0.47	4.53e-05	0.00283												drug metabolic process (GO:0017144)	616	37	12.37	+	2.99	1.28e-08	2.62e-06
										cellular protein metabolic process (GO:0044267)	3520	19	43.65	-	0.44	2.32e-05	0.00162												aromatic compound catabolic process (GO:0019439)	256	15	5.14	+	2.92	0.00035	0.0177
										macromolecule modification (GO:0043412)	3238	16	40.15	-	0.4	1.15e-05	0.000883												organic cyclic compound catabolic process (GO:1901361)	258	15	5.18	+	2.89	0.000378	0.0183
										organic cyclic compound metabolic process (GO:1901360)	3834	18	47.54	-	0.38	5.21e-07	5.05e-05												cellular homeostasis (GO:0019725)	278	16	5.58	+	2.87	0.000272	0.015
										cellular nitrogen compound metabolic process (GO:0034641)	4311	20	53.46	-	0.37	7.44e-08	9.8e-06												homeostatic process (GO:0042592)	456	22	9.16	+	2.4	0.00031	0.0164
										cellular aromatic compound metabolic process (GO:0006725)	3764	17	46.67	-	0.36	3.94e-07	3.93e-05												cellular catabolic process (GO:0044248)	1345	63	27.02	+	2.33	1.71e-09	7.89e-07
										macromolecule biosynthetic process (GO:0009059)	2252	10	27.92	-	0.36	0.000145	0.00797												oxoacid metabolic process (GO:0043436)	731	34	14.68	+	2.32	1.48e-05	0.00171
										heterocycle metabolic process (GO:0046483)	3699	16	45.87	-	0.35	2.12e-07	2.37e-05												organic acid metabolic process (GO:0006082)	733	34	14.72	+	2.31	1.53e-05	0.00166
										cellular macromolecule biosynthetic process (GO:0034645)	2189	9	27.14	-	0.33	7.71e-05	0.00466												carboxylic acid metabolic process (GO:0019752)	715	33	14.36	+	2.3	2.25e-05	0.00237
										nucleobase-containing compound metabolic process (GO:0006139)	3538	13	43.87	-	0.3	2.8e-08	3.82e-06												catabolic process (GO:0009056)	1589	69	31.92	+	2.16	5.83e-09	1.43e-06
										RNA metabolic process (GO:0016070)	2602	9	32.26	-	0.28	1.68e-06	0.000141												oxidation-reduction process (GO:0055114)	1949	77	39.15	+	1.97	3.54e-08	5.93e-06
										gene expression (GO:0010467)	2613	9	32.4	-	0.28	1.18e-06	0.000104												response to stimulus (GO:0050896)	2671	94	53.65	+	1.75	2.14e-07	3.03e-05
										nucleic acid metabolic process (GO:0090304)	3072	9	38.09	-	0.24	1.38e-08	1.96e-06												response to stress (GO:0006950)	1214	42	24.39	+	1.72	0.000872	0.037
										RNA modification (GO:0009451)	633	0	7.85	-	< 0.01	0.000732	0.037												small molecule metabolic process (GO:0044281)	1343	45	26.98	+	1.67	0.00108	0.0449
																													macromolecule metabolic process (GO:0043170)	7299	97	146.62	-	0.66	2.18e-06	0.000277
																													cellular protein metabolic process (GO:0044267)	3520	44	70.71	-	0.62	0.000562	0.025
										Analysis Type:	PANTHER Overrepresentation Test (Released 20181113)																		macromolecule modification (GO:0043412)	3238	39	65.04	-	0.6	0.00044	0.0208
										Annotation Version and Release Date:	GO Ontology database Released 2018-12-01																		protein metabolic process (GO:0019538)	4095	49	82.26	-	0.6	4.74e-05	0.00437
										Analyzed List:	upload_1 (Solanum lycopersicum)																		nucleic acid phosphodiester bond hydrolysis (GO:0090305)	703	3	14.12	-	0.21	0.000856	0.0367
										Reference List:	Solanum lycopersicum (all genes in database)																		RNA processing (GO:0006396)	742	3	14.9	-	0.2	0.000436	0.0209
										Test Type:	FISHER																		translation (GO:0006412)	642	2	12.9	-	0.16	0.000473	0.0221
										Correction:	FDR																		peptide biosynthetic process (GO:0043043)	648	2	13.02	-	0.15	0.000484	0.0223
										GO molecular function complete	Solanum lycopersicum - REFLIST (33952)	upload_1 (421)	upload_1 (expected)	upload_1 (over/under)	upload_1 (fold Enrichment)	upload_1 (raw P-value)	upload_1 (FDR)												amide biosynthetic process (GO:0043604)	695	2	13.96	-	0.14	0.000163	0.0105
										structural constituent of cell wall (GO:0005199)	9	4	0.11	+	35.84	1.45e-05	0.00114												RNA modification (GO:0009451)	633	1	12.72	-	0.08	7.11e-05	0.00558
										water transmembrane transporter activity (GO:0005372)	46	15	0.57	+	26.3	6.9e-16	1.41e-12
										water channel activity (GO:0015250)	46	15	0.57	+	26.3	6.9e-16	7.03e-13
										cellulase activity (GO:0008810)	19	5	0.24	+	21.22	9.44e-06	0.000769												Analysis Type:	PANTHER Overrepresentation Test (Released 20181113)
										carbonate dehydratase activity (GO:0004089)	12	3	0.15	+	20.16	0.000744	0.0489												Annotation Version and Release Date:	GO Ontology database Released 2018-12-01
										xyloglucan:xyloglucosyl transferase activity (GO:0016762)	38	6	0.47	+	12.73	1.55e-05	0.00117												Analyzed List:	upload_1 (Solanum lycopersicum)
										passive transmembrane transporter activity (GO:0022803)	131	17	1.62	+	10.47	4.47e-12	2.28e-09												Reference List:	Solanum lycopersicum (all genes in database)
										channel activity (GO:0015267)	131	17	1.62	+	10.47	4.47e-12	1.82e-09												Test Type:	FISHER
										substrate-specific channel activity (GO:0022838)	127	16	1.57	+	10.16	2.86e-11	7.29e-09												Correction:	FDR
										peroxidase activity (GO:0004601)	156	17	1.93	+	8.79	5.54e-11	1.13e-08												GO molecular function complete	Solanum lycopersicum - REFLIST (33952)	upload_1 (682)	upload_1 (expected)	upload_1 (over/under)	upload_1 (fold Enrichment)	upload_1 (raw P-value)	upload_1 (FDR)
										oxidoreductase activity, acting on peroxide as acceptor (GO:0016684)	159	17	1.97	+	8.62	7.28e-11	1.35e-08												phosphoadenylyl-sulfate reductase (thioredoxin) activity (GO:0004604)	3	3	0.06	+	49.78	0.000145	0.0114
										oxidoreductase activity, oxidizing metal ions (GO:0016722)	59	6	0.73	+	8.2	0.000146	0.0106												phenylalanine ammonia-lyase activity (GO:0045548)	8	4	0.16	+	24.89	6.51e-05	0.00576
										inorganic anion transmembrane transporter activity (GO:0015103)	63	6	0.78	+	7.68	0.000204	0.0138												ammonia-lyase activity (GO:0016841)	13	4	0.26	+	15.32	0.000289	0.0179
										antioxidant activity (GO:0016209)	230	18	2.85	+	6.31	2.14e-09	2.57e-07												glutathione transferase activity (GO:0004364)	73	15	1.47	+	10.23	1.87e-10	1.91e-07
										heme binding (GO:0020037)	447	28	5.54	+	5.05	1.05e-11	3.04e-09												oxidoreductase activity, acting on a sulfur group of donors, disulfide as acceptor (GO:0016671)	41	8	0.82	+	9.71	4.8e-06	0.000889
										tetrapyrrole binding (GO:0046906)	509	30	6.31	+	4.75	7.88e-12	2.67e-09												carbon-nitrogen lyase activity (GO:0016840)	33	6	0.66	+	9.05	0.000107	0.00872
										anion transmembrane transporter activity (GO:0008509)	227	11	2.81	+	3.91	0.000188	0.0132												peroxidase activity (GO:0004601)	156	19	3.13	+	6.06	2.16e-09	1.1e-06
										inorganic molecular entity transmembrane transporter activity (GO:0015318)	665	32	8.25	+	3.88	2.2e-10	2.98e-08												oxidoreductase activity, acting on peroxide as acceptor (GO:0016684)	159	19	3.19	+	5.95	2.87e-09	1.17e-06
										hydrolase activity, hydrolyzing O-glycosyl compounds (GO:0004553)	399	19	4.95	+	3.84	1.25e-06	0.000111												peptidase inhibitor activity (GO:0030414)	70	8	1.41	+	5.69	0.000151	0.0114
										hydrolase activity, acting on glycosyl bonds (GO:0016798)	437	19	5.42	+	3.51	4.44e-06	0.000377												endopeptidase inhibitor activity (GO:0004866)	70	8	1.41	+	5.69	0.000151	0.011
										cofactor binding (GO:0048037)	1168	45	14.48	+	3.11	5.21e-11	1.18e-08												endopeptidase regulator activity (GO:0061135)	71	8	1.43	+	5.61	0.000166	0.0116
										oxidoreductase activity (GO:0016491)	1834	67	22.74	+	2.95	6.25e-15	4.24e-12												peptidase regulator activity (GO:0061134)	72	8	1.45	+	5.53	0.000181	0.0123
										transmembrane transporter activity (GO:0022857)	1256	44	15.57	+	2.83	1.49e-09	1.9e-07												antioxidant activity (GO:0016209)	230	23	4.62	+	4.98	1.52e-09	1.03e-06
										transporter activity (GO:0005215)	1401	49	17.37	+	2.82	1.7e-10	2.47e-08												oxidoreductase activity, acting on a sulfur group of donors (GO:0016667)	139	13	2.79	+	4.66	1.07e-05	0.00156
										metal ion binding (GO:0046872)	2764	69	34.27	+	2.01	5.11e-08	5.48e-06												vitamin binding (GO:0019842)	177	15	3.56	+	4.22	6.97e-06	0.00118
										cation binding (GO:0043169)	2774	69	34.4	+	2.01	5.37e-08	5.47e-06												quercetin 7-O-glucosyltransferase activity (GO:0080044)	181	14	3.64	+	3.85	3.59e-05	0.00385
										catalytic activity (GO:0003824)	10524	188	130.5	+	1.44	6.15e-09	6.97e-07												quercetin 3-O-glucosyltransferase activity (GO:0080043)	181	14	3.64	+	3.85	3.59e-05	0.00366
										molecular_function (GO:0003674)	17606	284	218.31	+	1.3	1.3e-10	2.21e-08												transferase activity, transferring alkyl or aryl (other than methyl) groups (GO:0016765)	233	16	4.68	+	3.42	3.97e-05	0.00385
										Unclassified (UNCLASSIFIED)	16346	137	202.69	-	0.68	1.3e-10	2.04e-08												heme binding (GO:0020037)	447	30	8.98	+	3.34	3.19e-08	1.08e-05
										nucleic acid binding (GO:0003676)	4043	19	50.13	-	0.38	2.7e-07	2.62e-05												UDP-glucosyltransferase activity (GO:0035251)	246	16	4.94	+	3.24	7.27e-05	0.00617
										RNA binding (GO:0003723)	1608	2	19.94	-	0.1	6.27e-07	5.8e-05												glucosyltransferase activity (GO:0046527)	295	18	5.93	+	3.04	5.76e-05	0.00533
																													tetrapyrrole binding (GO:0046906)	509	30	10.22	+	2.93	4.45e-07	0.000101
																													UDP-glycosyltransferase activity (GO:0008194)	335	17	6.73	+	2.53	0.000697	0.0338
										Analysis Type:	PANTHER Overrepresentation Test (Released 20181113)																		sequence-specific DNA binding (GO:0043565)	657	31	13.2	+	2.35	2.22e-05	0.00265
										Annotation Version and Release Date:	GO Ontology database Released 2018-12-01																		DNA-binding transcription factor activity (GO:0003700)	850	40	17.07	+	2.34	1.79e-06	0.000364
										Analyzed List:	upload_1 (Solanum lycopersicum)																		cofactor binding (GO:0048037)	1168	53	23.46	+	2.26	1.42e-07	3.63e-05
										Reference List:	Solanum lycopersicum (all genes in database)																		transcription regulator activity (GO:0140110)	981	42	19.71	+	2.13	9.59e-06	0.0015
										Test Type:	FISHER																		oxidoreductase activity (GO:0016491)	1834	74	36.84	+	2.01	3.5e-08	1.02e-05
										Correction:	FDR																		metal ion binding (GO:0046872)	2764	89	55.52	+	1.6	1.58e-05	0.00215
										GO cellular component complete	Solanum lycopersicum - REFLIST (33952)	upload_1 (421)	upload_1 (expected)	upload_1 (over/under)	upload_1 (fold Enrichment)	upload_1 (raw P-value)	upload_1 (FDR)												cation binding (GO:0043169)	2774	89	55.72	+	1.6	1.68e-05	0.00214
										central vacuole (GO:0042807)	16	6	0.2	+	30.24	2.06e-07	1.14e-05												hydrolase activity (GO:0016787)	3856	48	77.46	-	0.62	0.000233	0.0153
										plant-type cell wall (GO:0009505)	102	18	1.26	+	14.23	9.29e-15	9.63e-13												nucleotide binding (GO:0000166)	3210	39	64.48	-	0.6	0.000541	0.0282
										plasmodesma (GO:0009506)	108	19	1.34	+	14.19	1.75e-15	3.63e-13												nucleoside phosphate binding (GO:1901265)	3210	39	64.48	-	0.6	0.000541	0.0275
										symplast (GO:0055044)	108	19	1.34	+	14.19	1.75e-15	2.91e-13												carbohydrate derivative binding (GO:0097367)	2974	36	59.74	-	0.6	0.000939	0.0425
										cell-cell junction (GO:0005911)	109	19	1.35	+	14.06	2.04e-15	2.81e-13												purine ribonucleotide binding (GO:0032555)	2878	33	57.81	-	0.57	0.000361	0.0199
										cell junction (GO:0030054)	109	19	1.35	+	14.06	2.04e-15	2.41e-13												purine nucleotide binding (GO:0017076)	2883	33	57.91	-	0.57	0.000362	0.0194
										apoplast (GO:0048046)	98	12	1.22	+	9.88	1.16e-08	6.89e-07												ribonucleotide binding (GO:0032553)	2916	33	58.57	-	0.56	0.000294	0.0176
										external encapsulating structure (GO:0030312)	327	32	4.05	+	7.89	2.82e-18	1.17e-15												hydrolase activity, acting on acid anhydrides, in phosphorus-containing anhydrides (GO:0016818)	954	6	19.16	-	0.31	0.000862	0.0408
										cell wall (GO:0005618)	327	32	4.05	+	7.89	2.82e-18	7.8e-16												hydrolase activity, acting on acid anhydrides (GO:0016817)	957	6	19.22	-	0.31	0.000867	0.0402
										integral component of plasma membrane (GO:0005887)	174	17	2.16	+	7.88	2.64e-10	2.19e-08												nucleoside-triphosphatase activity (GO:0017111)	908	5	18.24	-	0.27	0.000607	0.0301
										plant-type vacuole membrane (GO:0009705)	75	7	0.93	+	7.53	6.79e-05	0.00268												pyrophosphatase activity (GO:0016462)	941	5	18.9	-	0.26	0.000313	0.0182
										extracellular region (GO:0005576)	503	40	6.24	+	6.41	1.42e-19	1.17e-16												nuclease activity (GO:0004518)	668	2	13.42	-	0.15	0.000341	0.0193
										intrinsic component of plasma membrane (GO:0031226)	295	21	3.66	+	5.74	4.89e-10	3.69e-08												RNA binding (GO:0003723)	1608	3	32.3	-	0.09	7.87e-11	1.6e-07
										plant-type vacuole (GO:0000325)	106	7	1.31	+	5.33	0.000499	0.0143												structural constituent of ribosome (GO:0003735)	460	0	9.24	-	< 0.01	0.000241	0.0153
										plasma membrane part (GO:0044459)	326	21	4.04	+	5.19	2.63e-09	1.81e-07												structural molecule activity (GO:0005198)	555	0	11.15	-	< 0.01	3.39e-05	0.00383
										cell periphery (GO:0071944)	1726	63	21.4	+	2.94	4.71e-14	4.34e-12
										plasma membrane (GO:0005886)	1340	32	16.62	+	1.93	0.000591	0.0148
										intrinsic component of membrane (GO:0031224)	6477	113	80.31	+	1.41	0.000107	0.00387												Analysis Type:	PANTHER Overrepresentation Test (Released 20181113)
										integral component of membrane (GO:0016021)	6388	111	79.21	+	1.4	0.000162	0.00517												Annotation Version and Release Date:	GO Ontology database Released 2018-12-01
										membrane part (GO:0044425)	6749	113	83.69	+	1.35	0.000576	0.0159												Analyzed List:	upload_1 (Solanum lycopersicum)
										membrane (GO:0016020)	7579	123	93.98	+	1.31	0.00118	0.0288												Reference List:	Solanum lycopersicum (all genes in database)
										intracellular part (GO:0044424)	8943	75	110.89	-	0.68	4.53e-05	0.00188												Test Type:	FISHER
										intracellular (GO:0005622)	9266	77	114.9	-	0.67	2.08e-05	0.000956												Correction:	FDR
										intracellular membrane-bounded organelle (GO:0043231)	6396	51	79.31	-	0.64	0.000261	0.00773												GO cellular component complete	Solanum lycopersicum - REFLIST (33952)	upload_1 (682)	upload_1 (expected)	upload_1 (over/under)	upload_1 (fold Enrichment)	upload_1 (raw P-value)	upload_1 (FDR)
										membrane-bounded organelle (GO:0043227)	6495	51	80.54	-	0.63	0.000169	0.00518												plasmodesma (GO:0009506)	108	10	2.17	+	4.61	0.000119	0.0141
										intracellular organelle (GO:0043229)	7137	53	88.5	-	0.6	9.85e-06	0.00048												symplast (GO:0055044)	108	10	2.17	+	4.61	0.000119	0.0123
										organelle (GO:0043226)	7145	53	88.6	-	0.6	9.84e-06	0.00051												cell-cell junction (GO:0005911)	109	10	2.19	+	4.57	0.000127	0.0117
										nucleus (GO:0005634)	3539	21	43.88	-	0.48	0.000101	0.00382												cell junction (GO:0030054)	109	10	2.19	+	4.57	0.000127	0.0106
										intracellular organelle part (GO:0044446)	2773	16	34.38	-	0.47	0.000585	0.0156												extracellular region (GO:0005576)	503	37	10.1	+	3.66	7.27e-11	6.03e-08
										organelle part (GO:0044422)	2774	16	34.4	-	0.47	0.000585	0.0152												cytoplasmic part (GO:0044444)	3454	41	69.38	-	0.59	0.000185	0.014
										intracellular non-membrane-bounded organelle (GO:0043232)	1337	3	16.58	-	0.18	0.000108	0.00372												intracellular organelle part (GO:0044446)	2773	28	55.7	-	0.5	3.58e-05	0.00594
										non-membrane-bounded organelle (GO:0043228)	1337	3	16.58	-	0.18	0.000108	0.00357												organelle part (GO:0044422)	2774	28	55.72	-	0.5	3.58e-05	0.00742
										protein-containing complex (GO:0032991)	2741	6	33.99	-	0.18	3.57e-09	2.28e-07												intracellular non-membrane-bounded organelle (GO:0043232)	1337	10	26.86	-	0.37	0.000289	0.0184
										nuclear part (GO:0044428)	952	2	11.8	-	0.17	0.00138	0.0326												non-membrane-bounded organelle (GO:0043228)	1337	10	26.86	-	0.37	0.000289	0.0171
										ribonucleoprotein complex (GO:1990904)	882	0	10.94	-	< 0.01	3.17e-05	0.00138												protein-containing complex (GO:0032991)	2741	19	55.06	-	0.35	1.76e-08	7.3e-06
																													ribonucleoprotein complex (GO:1990904)	882	4	17.72	-	0.23	0.000195	0.0135
																													intracellular organelle lumen (GO:0070013)	769	3	15.45	-	0.19	0.000318	0.0176
																													membrane-enclosed lumen (GO:0031974)	769	3	15.45	-	0.19	0.000318	0.0165
																													organelle lumen (GO:0043233)	769	3	15.45	-	0.19	0.000318	0.0155
																													nuclear lumen (GO:0031981)	647	1	13	-	0.08	7.56e-05	0.0104
																													nuclear part (GO:0044428)	952	1	19.12	-	0.05	1.74e-07	4.81e-05

## Sheet: Supplementary Table 2
Supplementary Table 2. Biological pathway calssification of regulated genes using MapMan. Differentially regulated genes (≥ 2-fold expression changes and Padj < 0.05) after 6 h and 48 h hypoxia were used for functional pathway analysis. Only regulated genes with available MapMan anotations are shown here. FC: fold change (expression level under hypoxia relative to control). Functional categories …
Biological classification of differnetially regulated genes in response to 6 h and 48 h hypoxia								Biological classification of regulated genes in response to 6 h hypoxia							Biological classification of differentially regulated genes in response to 48 h hypoxia
Identifier	Biological category (MapMan)	Arabidopsis homolog	FC_6 h	Padj_6 h	FC_48 h	Padj_48 h		ID	Biological category (MapMan)	Arabidopsis homolog	FC_6 h	Padj_6 h			ID	Biological category (MapMan)	Description	Arabidopsis homolog	FC_48 h	Padj_48 h
solyc02g089620.2.1	amino acid metabolism.degradation.glutamate family.proline	AT5G38710.1_Symbols:_Methylenetetrahydrofolate_reductase_family_protein_	-4.072	1,66E-3	-23.0385	2.79173e-25		solyc12g099000.1.1	amino acid metabolism.synthesis.aspartate family.methionine	AT4G01850.1_Symbols:_SAM-2,_MAT2,_SAM2,_AtSAM2_S-adenosylmethionine_synthetase_2_	3.007	2,51E-3			amino acid metabolism.degradation.aspartate family.lysine	solyc01g005680.2.1	moderately similar to ( 298) AT5G11950 | Symbols: | protein homodimerization | chr5:3855072-3856815 FORWARDmoderately similar to ( 289) loc_os01g51210 12001.m11302 protein lysine decarboxylase-like protein, putative, expressedLysine_decarbox COG1611 genomic_reference:SL2.40ch01 gene_region:472491-477313 transcript_region:SL2.40ch01:472491..477313+ functional_description:"Cytokinin riboside 5&apos…	AT5G11950.1_Symbols:_Putative_lysine_decarboxylase_family_protein_	3.94805	0.0205598
solyc08g008020.1.1	amino acid metabolism.synthesis.aromatic aa.tryptophan	AT4G11610.1_Symbols:_C2_calcium/lipid-binding_plant_phosphoribosyltransferase_family_protein_	16.327	2.44e-11	14.3856	4.50878e-08		solyc09g082060.2.1	amino acid metabolism.synthesis.serine-glycine-cysteine group.cysteine.OASTL	AT4G14880.1_Symbols:_OASA1,_OLD3,_CYTACS1_O-acetylserine_(thiol)_lyase_(OAS-TL)_isoform_A1_	-2.828	0.00559			amino acid metabolism.degradation.branched-chain group.leucine	solyc01g108030.2.1	highly similar to ( 847) AT4G34030 | Symbols: MCCB | MCCB (3-METHYLCROTONYL-COA CARBOXYLASE); biotin carboxylase/ methylcrotonoyl-CoA carboxylase | chr4:16301298-16303949 FORWARDhighly similar to ( 846) loc_os08g32850 12008.m26498 protein propionyl-CoA carboxylase beta chain, mitochondrial precursor, putative, expressed COG4799 Carboxyl_trans genomic_reference:SL2.40ch01 gene_region:87162887-8716…	AT4G34030.1_Symbols:_MCCB_3-methylcrotonyl-CoA_carboxylase_	-3.38586	0.0246884
solyc03g123610.2.1	amino acid metabolism.synthesis.central amino acid metabolism.alanine.alanine aminotransferase	AT1G17290.1_Symbols:_AlaAT1_alanine_aminotransferas_	9.099	9.95e-07	11.6101	4.20588e-32		solyc09g008560.2.1	hormone metabolism.ethylene.synthesis-degradation	AT2G36690.1_Symbols:_2-oxoglutarate_(2OG)_and_Fe(II)-dependent_oxygenase_superfamily_protein_	6.511	0.00182			amino acid metabolism.degradation.histidine	solyc08g068610.2.1	highly similar to ( 559) AT1G43710 | Symbols: emb1075 | emb1075 (embryo defective 1075); carboxy-lyase/ catalytic/ pyridoxal phosphate binding | chr1:16486534-16488298 REVERSEhighly similar to ( 552) loc_os02g33710 12002.m08462 protein histidine decarboxylase, putative, expressed PRK02769 GadB Pyridoxal_deC genomic_reference:SL2.40ch08 gene_region:54949154-54951310 transcript_region:SL2.40ch08:54…	AT1G43710.1_Symbols:_emb1075_Pyridoxal_phosphate_(PLP)-dependent_transferases_superfamily_protein_	3.48125	0.00685978
solyc07g032740.2.1	amino acid metabolism.synthesis.central amino acid metabolism.aspartate.aspartate aminotransferase	AT5G11520.1_Symbols:_ASP3,_YLS4_aspartate_aminotransferase_3_	8.557	1.06e-05	15.0683	2.85337e-40		solyc10g050890.1.1	N-metabolism.nitrate metabolism.nitrite reductase	AT2G15620.1_Symbols:_NIR1,_NIR,_ATHNIR_nitrite_reductase_1_	-3.839	0.000795			amino acid metabolism.degradation.histidine	solyc08g068680.2.1	highly similar to ( 558) AT1G43710 | Symbols: emb1075 | emb1075 (embryo defective 1075); carboxy-lyase/ catalytic/ pyridoxal phosphate binding | chr1:16486534-16488298 REVERSEhighly similar to ( 556) loc_os02g33710 12002.m08462 protein histidine decarboxylase, putative, expressed PRK02769 GadB Pyridoxal_deC genomic_reference:SL2.40ch08 gene_region:55021771-55023921 transcript_region:SL2.40ch08:55…	AT1G43710.1_Symbols:_emb1075_Pyridoxal_phosphate_(PLP)-dependent_transferases_superfamily_protein_	2.88587	0.0324491
solyc10g075170.1.1	amino acid metabolism.synthesis.central amino acid metabolism.aspartate.aspartate aminotransferase	AT2G30970.1_Symbols:_ASP1_aspartate_aminotransferase_1_	24.076	0.0129	24.2715	1.61548e-11		solyc02g078150.2.1	not assigned.unknown	AT4G32480.1_Symbols:_Protein_of_unknown_function_(DUF506)_	6.967	0.00554			amino acid metabolism.degradation.serine-glycine-cysteine group.glycine	solyc08g065220.2.1	nearly identical (1771) AT4G33010 | Symbols: AtGLDP1 | AtGLDP1 (Arabidopsis thaliana glycine decarboxylase P-protein 1); catalytic/ glycine dehydrogenase (decarboxylating)/ pyridoxal phosphate binding | chr4:15927133-15931150 REVERSEnearly identical (2005) GCSP_SOLTU Glycine dehydrogenase [decarboxylating], mitochondrial precursor (EC 1.4.4.2) (Glycine decarboxylase) (Glycine cleavage system P-pr…	AT4G33010.1_Symbols:_AtGLDP1,_GLDP1_glycine_decarboxylase_P-protein_1_	-2.24263	0.032142
solyc04g025530.2.1	amino acid metabolism.synthesis.central amino acid metabolism.GABA.Glutamate decarboxylase	AT2G02010.1_Symbols:_GAD4_glutamate_decarboxylase_4_	83.693	0.00155	78.0229	3.67004e-39		solyc03g078610.2.1	not assigned.unknown	AT4G39860.1_Symbols:_unknown_protein;_BEST_Arabidopsis_thaliana_protein_match_is:_unknown_protein_(TAIR:AT2G22270.1);_Has_152_Blast_hits_to_146_proteins_in_19_species:_Archae_-_0;_Bacteria_-_0;_M	4.156	2,78E-3			amino acid metabolism.degradation.serine-glycine-cysteine group.glycine	solyc08g079470.2.1	moderately similar to ( 462) AT4G12130 | Symbols: | aminomethyltransferase | chr4:7263640-7265425 FORWARDmoderately similar to ( 392) loc_os06g04380 12006.m05167 protein aminomethyltransferase, putative, expressed COG0354 genomic_reference:SL2.40ch08 gene_region:60152858-60158284 transcript_region:SL2.40ch08:60152858..60158284- go_terms:GO:0005737 functional_description:"tRNA-modifying protein yg…	AT4G12130.1_Symbols:_Glycine_cleavage_T-protein_family_	2.49583	0.00270719
solyc03g113130.2.1	amino acid metabolism.synthesis.serine-glycine-cysteine group.cysteine	AT5G15120.1_Symbols:_Protein_of_unknown_function_(DUF1637), TAIR: PCO1	10.085	0.000116	20.4912	1.58773e-20		solyc05g050410.2.1	not assigned.unknown	AT2G20790.1_Symbols:_clathrin_adaptor_complexes_medium_subunit_family_protein_	-4.558	0.0414			amino acid metabolism.synthesis.aspartate family.methionine	solyc09g008280.1.1	highly similar to ( 726) AT2G36880 | Symbols: MAT3 | MAT3 (methionine adenosyltransferase 3); methionine adenosyltransferase | chr2:15479721-15480893 REVERSEhighly similar to ( 751) METK_PETHY S-adenosylmethionine synthetase (EC 2.5.1.6) (Methionine adenosyltransferase) (AdoMet synthetase) - Petunia hybrida (Petunia)highly similar to ( 691) loc_os01g18860 12001.m150558 protein S-adenosylmethionin…	AT2G36880.1_Symbols:_MAT3_methionine_adenosyltransferase_3_	-2.66529	0.000206478
solyc06g053310.2.1	Biodegradation of Xenobiotics.hydroxyacylglutathione hydrolase	AT2G31350.1_Symbols:_GLX2-5_glyoxalase_2-5_	4.81	0.00131	4.33735	7.88421e-09		solyc06g072840.2.1	not assigned.unknown	AT3G03150.1_Symbols:_unknown_protein;_FUNCTIONS_IN:_molecular_function_unknown;_INVOLVED_IN:_biological_process_unknown;_LOCATED_IN:_mitochondrion;_EXPRESSED_IN:_22_plant_structures;_EXPRESSED_DU	8.541	0.000154			amino acid metabolism.synthesis.aspartate family.methionine	solyc10g081510.1.1	nearly identical (1371) AT5G17920 | Symbols: ATCIMS | ATMS1; 5-methyltetrahydropteroyltriglutamate-homocysteine S-methyltransferase/ methionine synthase | chr5:5935771-5939195 FORWARDnearly identical (1380) METE_CATRO 5-methyltetrahydropteroyltriglutamate--homocysteine methyltransferase (EC 2.1.1.14) (Vitamin-B12-independent methionine synthase isozyme) (Cobalamin-independent methionine synthase …	AT5G17920.1_Symbols:_ATCIMS,_ATMETS,_ATMS1_Cobalamin-independent_synthase_family_protein_	-2.33691	0.00121628
solyc08g077910.2.1	cell wall.modification	AT4G17030.1_Symbols:_ATEXLB1,_EXPR,_AT-EXPR,_ATEXPR1,_ATHEXP_BETA_3.1,_EXLB1_expansin-like_B1_	24.561	0.00145	11.8059	4.04758e-26		solyc07g016220.2.1	not assigned.unknown	AT1G71460.1_Symbols:_Pentatricopeptide_repeat_(PPR-like)_superfamily_protein_	-7.213	9.48e-07			amino acid metabolism.synthesis.aspartate family.methionine	solyc10g083970.1.1	highly similar to ( 723) AT2G36880 | Symbols: MAT3 | MAT3 (methionine adenosyltransferase 3); methionine adenosyltransferase | chr2:15479721-15480893 REVERSEhighly similar to ( 736) METK_PETHY S-adenosylmethionine synthetase (EC 2.5.1.6) (Methionine adenosyltransferase) (AdoMet synthetase) - Petunia hybrida (Petunia)highly similar to ( 685) loc_os01g18860 12001.m150558 protein S-adenosylmethionin…	AT2G36880.1_Symbols:_MAT3_methionine_adenosyltransferase_3_	-2.88203	7.52487e-11
solyc02g080210.2.1	cell wall.pectin*esterases.PME	AT1G11580.1_Symbols:_ATPMEPCRA,_PMEPCRA_methylesterase_PCR_A_	4.484	0.011	3.34229	9.42559e-05		solyc04g078110.1.1	protein.degradation.subtilases	AT5G67360.1_Symbols:_ARA12_Subtilase_family_protein_	-6.457	4,78E-4			amino acid metabolism.synthesis.aspartate family.methionine.cystathionine gamma-synthase	solyc02g067180.2.1	highly similar to ( 708) AT3G01120 | Symbols: MTO1, CGS, ATCYS1, CGS1 | MTO1 (METHIONINE OVERACCUMULATION 1); cystathionine gamma-synthase | chr3:39234-41865 REVERSEhighly similar to ( 624) loc_os03g25940 12003.m78868 protein cystathionine beta-lyase, putative, expressed Cys_Met_Meta_PP MetC PRK08249 PRK06460 PRK06234 MET17 PRK08064 PRK08133 PRK07811 PRK06176 PRK07503 PRK07671 PRK08574 PRK06767 P…	AT3G01120.1_Symbols:_MTO1,_CGS,_ATCYS1,_CGS1_Pyridoxal_phosphate_(PLP)-dependent_transferases_superfamily_protein_	-2.11659	0.000495396
solyc10g076400.1.1	cell.organisation	AT2G38320.1_Symbols:_TBL34_TRICHOME_BIREFRINGENCE-LIKE_34_	22.185	0.0337	26.6332	1.50394e-19		solyc04g078390.1.1	protein.degradation.ubiquitin.E3.SCF.FBOX	AT4G24210.1_Symbols:_SLY1_F-box_family_protein_	3.9	3,83E-5			amino acid metabolism.synthesis.aspartate family.methionine	solyc10g083970.1.1	highly similar to ( 723) AT2G36880 | Symbols: MAT3 | MAT3 (methionine adenosyltransferase 3); methionine adenosyltransferase | chr2:15479721-15480893 REVERSEhighly similar to ( 736) METK_PETHY S-adenosylmethionine synthetase (EC 2.5.1.6) (Methionine adenosyltransferase) (AdoMet synthetase) - Petunia hybrida (Petunia)highly similar to ( 685) loc_os01g18860 12001.m150558 protein S-adenosylmethionin…	AT2G36880.1_Symbols:_MAT3_methionine_adenosyltransferase_3_	-2.92571	1.54235e-10
solyc12g005390.1.1	cell.vesicle transport	AT5G54110.1_Symbols:_ATMAMI,_MAMI_membrane-associated_mannitol-induced_	3.496	3,39E-3	3.95245	5.62305e-05		solyc01g107190.2.1	RNA.regulation of transcription.AS2,Lateral Organ Boundaries Gene Family	AT5G67420.1_Symbols:_LBD37,_ASL39_LOB_domain-containing_protein_37_	-5.303	0.000305			amino acid metabolism.synthesis.aspartate family.methionine	solyc09g008280.1.1	highly similar to ( 726) AT2G36880 | Symbols: MAT3 | MAT3 (methionine adenosyltransferase 3); methionine adenosyltransferase | chr2:15479721-15480893 REVERSEhighly similar to ( 751) METK_PETHY S-adenosylmethionine synthetase (EC 2.5.1.6) (Methionine adenosyltransferase) (AdoMet synthetase) - Petunia hybrida (Petunia)highly similar to ( 691) loc_os01g18860 12001.m150558 protein S-adenosylmethionin…	AT2G36880.1_Symbols:_MAT3_methionine_adenosyltransferase_3_	-2.67361	9.50421e-05
solyc06g081980.1.1	Co-factor and vitamine metabolism	AT5G01410.1_Symbols:_PDX1,_ATPDX1.3,_RSR4,_PDX1.3,_ATPDX1_Aldolase-type_TIM_barrel_family_protein_	5.754	0.000213	3.93695	0.000774175		solyc06g051550.2.1	RNA.regulation of transcription.bHLH,Basic Helix-Loop-Helix family	AT2G28160.1_Symbols:_FIT1,_ATBHLH029,_FRU,_BHLH029,_ATBHLH29,_ATFIT1_FER-like_regulator_of_iron_uptake_	3.395	0.00785			amino acid metabolism.synthesis.aspartate family.methionine	solyc10g083970.1.1	highly similar to ( 723) AT2G36880 | Symbols: MAT3 | MAT3 (methionine adenosyltransferase 3); methionine adenosyltransferase | chr2:15479721-15480893 REVERSEhighly similar to ( 736) METK_PETHY S-adenosylmethionine synthetase (EC 2.5.1.6) (Methionine adenosyltransferase) (AdoMet synthetase) - Petunia hybrida (Petunia)highly similar to ( 685) loc_os01g18860 12001.m150558 protein S-adenosylmethionin…	AT2G36880.1_Symbols:_MAT3_methionine_adenosyltransferase_3_	-2.88203	7.52487e-11
solyc07g064160.2.1	Co-factor and vitamine metabolism.thiamine	AT5G54770.1_Symbols:_THI1,_TZ,_THI4_thiazole_biosynthetic_enzyme,_chloroplast_(ARA6)_(THI1)_(THI4)_	-10.325	0.000148	-19.42	0.000241162		solyc02g084590.2.1	RNA.regulation of transcription.C2C2(Zn) GATA transcription factor family	AT5G66320.1_Symbols:_GATA5_GATA_transcription_factor_5_	4.742	0.00524			amino acid metabolism.synthesis.aspartate family.methionine.cystathionine gamma-synthase	solyc02g067180.2.1	highly similar to ( 708) AT3G01120 | Symbols: MTO1, CGS, ATCYS1, CGS1 | MTO1 (METHIONINE OVERACCUMULATION 1); cystathionine gamma-synthase | chr3:39234-41865 REVERSEhighly similar to ( 624) loc_os03g25940 12003.m78868 protein cystathionine beta-lyase, putative, expressed Cys_Met_Meta_PP MetC PRK08249 PRK06460 PRK06234 MET17 PRK08064 PRK08133 PRK07811 PRK06176 PRK07503 PRK07671 PRK08574 PRK06767 P…	AT3G01120.1_Symbols:_MTO1,_CGS,_ATCYS1,_CGS1_Pyridoxal_phosphate_(PLP)-dependent_transferases_superfamily_protein_	-2.11659	0.000495396
solyc10g080690.1.1	development.storage proteins	AT3G54950.1_Symbols:_PLP7,_PLA_IIIA_patatin-like_protein_6_	7.181	0.0108	3.08881	0.00106131		solyc02g088340.2.1	RNA.regulation of transcription.WRKY domain transcription factor family	AT2G03340.1_Symbols:_WRKY3_WRKY_DNA-binding_protein_3_	3.81	4,66E-4			amino acid metabolism.synthesis.aspartate family.methionine.methionine S-methyltransferase	solyc01g102940.2.1	nearly identical (1538) AT5G49810 | Symbols: MMT | MMT; S-adenosylmethionine-dependent methyltransferase | chr5:20239418-20246046 FORWARDnearly identical (1506) MMT1_HORVU Methionine S-methyltransferase (EC 2.1.1.12) (AdoMet:Met S-methyltransferase) (Hv-MMT1) - Hordeum vulgare (Barley)nearly identical (1524) loc_os05g01470 12005.m27665 protein methionine S-methyltransferase, putative, expressed g…	AT5G49810.1_Symbols:_MMT_methionine_S-methyltransferase_	-8.61786	0.000153162
solyc02g067580.2.1	development.unspecified	AT3G48140.1_Symbols:_B12D_protein_	6.859	0.0108	9.14713	1.96331e-28		solyc03g026220.2.1	stress.abiotic	AT5G52060.1_Symbols:_ATBAG1,_BAG1_BCL-2-associated_athanogene_1_	3.793	0.00314			amino acid metabolism.synthesis.central amino acid metabolism.alanine.alanine aminotransferase	solyc03g123600.2.1	highly similar to ( 774) AT1G72330 | Symbols: ALAAT2 | ALAAT2 (ALANINE AMINOTRANSFERASE 2); ATP binding / L-alanine:2-oxoglutarate aminotransferase | chr1:27233637-27236191 FORWARDhighly similar to ( 738) ALA2_HORVU Alanine aminotransferase 2 (EC 2.6.1.2) (GPT) (Glutamic--pyruvic transaminase 2) (Glutamic--alanine transaminase 2) (ALAAT-2) - Hordeum vulgare (Barley)highly similar to ( 773) loc_os…	AT1G17290.1_Symbols:_AlaAT1_alanine_aminotransferas_	4.948	0.00473093
solyc02g081830.2.1	development.unspecified	AT5G44730.2_Symbols:_Haloacid_dehalogenase-like_hydrolase_(HAD)_superfamily_protein_	5.861	6,69E-9	5.59522	1.03774e-12		solyc01g102960.2.1	stress.abiotic.heat	AT4G10250.1_Symbols:_ATHSP22.0_HSP20-like_chaperones_superfamily_protein_	40.369	7,64E-3			amino acid metabolism.synthesis.serine-glycine-cysteine group.cysteine	solyc02g067440.2.1	moderately similar to ( 319) AT5G39890 | Symbols: | unknown protein | chr5:15974543-15976013 FORWARDmoderately similar to ( 224) loc_os05g51470 12005.m09212 protein cupin, RmlC-type, putative, expressed DUF1637 genomic_reference:SL2.40ch02 gene_region:32204041-32207715 transcript_region:SL2.40ch02:32204041..32207715- go_terms:GO:0055114 functional_description:"Cupin RmlC-type (AHRD V1 **-- B4F886…	AT5G39890.1_Symbols:_Protein_of_unknown_function_(DUF1637)_	14.9374	3.624e-44
solyc02g083730.2.1	development.unspecified	AT5G66170.2_Symbols:_STR18_sulfurtransferase_18_	35.303	4.01e-12	36.3238	1.49228e-53		solyc03g007890.2.1	stress.abiotic.heat	AT5G52640.1_Symbols:_HSP81-1,_ATHS83,_HSP81.1,_HSP83,_ATHSP90.1,_AtHsp90-1,_HSP90.1_heat_shock_protein_90.1_	47.133	0.00281			amino acid metabolism.synthesis.serine-glycine-cysteine group.cysteine	solyc02g087740.2.1	moderately similar to ( 306) AT5G39890 | Symbols: | unknown protein | chr5:15974543-15976013 FORWARDmoderately similar to ( 232) loc_os05g51470 12005.m09212 protein cupin, RmlC-type, putative, expressed DUF1637 genomic_reference:SL2.40ch02 gene_region:44629695-44632575 transcript_region:SL2.40ch02:44629695..44632575+ go_terms:GO:0055114 functional_description:"Cupin RmlC-type (AHRD V1 **-- B4F886…	AT5G15120.1_Symbols:_Protein_of_unknown_function_(DUF1637)_TIAR: PCO1	2.60218	2.03872e-05
solyc02g089140.2.1	development.unspecified	AT3G29970.1_Symbols:_B12D_protein_	69.931	2.48e-06	1839.24	9.97866e-84		solyc09g090730.1.1	transport.ammonium	AT4G13510.1_Symbols:_AMT1;1,_ATAMT1,_ATAMT1;1_ammonium_transporter_1;1_	3.735	0.00222			amino acid metabolism.synthesis.serine-glycine-cysteine group.serine.phosphoglycerate dehydrogenase	solyc03g123830.2.1	highly similar to ( 849) AT1G17745 | Symbols: PGDH | PGDH (3-PHOSPHOGLYCERATE DEHYDROGENASE); phosphoglycerate dehydrogenase | chr1:6101157-6104979 FORWARDweakly similar to ( 105) DHGY_CUCSA Glycerate dehydrogenase (EC 1.1.1.29) (NADH-dependent hydroxypyruvate reductase) (HPR) (GDH) - Cucumis sativus (Cucumber)highly similar to ( 797) loc_os04g55720 12004.m35214 protein D-3-phosphoglycerate dehyd…	AT4G34200.1_Symbols:_EDA9_D-3-phosphoglycerate_dehydrogenase_	-6.61866	8.83724e-16
solyc04g011340.2.1	development.unspecified	AT2G39510.1_Symbols:_nodulin_MtN21_/EamA-like_transporter_family_protein_	51.234	1.58e-22	416.953	2.06783e-54		solyc03g093140.2.1	transport.membrane system unknown	AT3G47420.1_Symbols:_ATPS3,_PS3_phosphate_starvation-induced_gene_3_	5.632	7.28e-07			Biodegradation of Xenobiotics	solyc09g074270.2.1	highly similar to ( 569) AT3G63010 | Symbols: ATGID1B, GID1B | GID1B (GA INSENSITIVE DWARF1B); hydrolase | chr3:23289717-23290998 FORWARDmoderately similar to ( 448) GID1_ORYSA Gibberellin receptor GID1 (EC 3.-.-.-) (Gibberellin-insensitive dwarf protein 1) (Protein GIBBERELLIN INSENSITIVE DWARF1) - Oryza sativa (Rice)moderately similar to ( 448) loc_os05g33730 12005.m07605 protein gibberellin re…	AT3G63010.1_Symbols:_ATGID1B,_GID1B_alpha/beta-Hydrolases_superfamily_protein_	2.24833	2.62516e-11
solyc06g074170.2.1	development.unspecified	AT3G44290.1_Symbols:_anac060,_NAC060_NAC_domain_containing_protein_60_	31.667	0.000201	91.309	7.69071e-18		solyc02g092800.2.1	transport.metal	AT2G23150.1_Symbols:_NRAMP3,_ATNRAMP3_natural_resistance-associated_macrophage_protein_3_	3.706	3,15E-6			Biodegradation of Xenobiotics	solyc11g045460.1.1	moderately similar to ( 216) AT5G06570 | Symbols: | hydrolase | chr5:2008075-2011013 REVERSEvery weakly similar to (92.8) GID1_ORYSA Gibberellin receptor GID1 (EC 3.-.-.-) (Gibberellin-insensitive dwarf protein 1) (Protein GIBBERELLIN INSENSITIVE DWARF1) - Oryza sativa (Rice)moderately similar to ( 227) loc_os07g06880 12007.m05148 protein gibberellin receptor GID1L2, putative, expressed Abhydrola…	AT5G06570.1_Symbols:_alpha/beta-Hydrolases_superfamily_protein_	-3.9359	0.0255924
solyc08g077480.2.1	development.unspecified	AT4G17670.1_Symbols:_Protein_of_unknown_function_(DUF581)_	13.682	1.8e-06	7.13784	9.29345e-22		solyc08g061010.2.1	transport.peptides and oligopeptides	AT2G26690.1_Symbols:_Major_facilitator_superfamily_protein_	-20.835	0.0304			C1-metabolism.glycine hydroxymethyltransferase	solyc05g053810.2.1	highly similar to ( 868) AT4G13930 | Symbols: SHM4 | SHM4 (serine hydroxymethyltransferase 4); catalytic/ glycine hydroxymethyltransferase/ pyridoxal phosphate binding | chr4:8048013-8050021 REVERSEhighly similar to ( 555) GLYM_PEA Serine hydroxymethyltransferase, mitochondrial precursor (EC 2.1.2.1) (Serine methylase) (Glycine hydroxymethyltransferase) (SHMT) - Pisum sativum (Garden pea)highly s…	AT4G13930.1_Symbols:_SHM4_serine_hydroxymethyltransferase_4_	-2.00577	5.633e-07
solyc12g006680.1.1	development.unspecified	AT5G25940.1_Symbols:_early_nodulin-related_	46.116	3.6e-18	166.753	2.09797e-88									cell wall.cell wall proteins.AGPs.AGP	solyc01g091530.2.1	moderately similar to ( 355) AT3G60900 | Symbols: FLA10 | FLA10 | chr3:22499573-22500841 REVERSEmoderately similar to ( 314) loc_os04g48490 12004.m09785 protein fasciclin-like arabinogalactan protein 10 precursor, putative, expressed genomic_reference:SL2.40ch01 gene_region:76909578-76911211 transcript_region:SL2.40ch01:76909578..76911211- go_terms:GO:0005516 functional_description:"Fasciclin-lik…	AT3G60900.1_Symbols:_FLA10_FASCICLIN-like_arabinogalactan-protein_10_	-3.61708	1.74569e-07
solyc08g078850.2.1	fermentation.LDH	AT4G17260.1_Symbols:_Lactate/malate_dehydrogenase_family_protein_	30.178	1.88e-16	52.4981	1.0471e-101									cell wall.cell wall proteins.AGPs.AGP	solyc06g075220.1.1	weakly similar to ( 199) AT5G03170 | Symbols: FLA11 | FLA11 | chr5:752898-753638 REVERSEweakly similar to ( 167) loc_os01g06580 12001.m07288 protein fasciclin-like arabinogalactan protein 7 precursor, putative, expressed evidence_code:10F0H1E1IEG genomic_reference:SL2.40ch06 gene_region:43067777-43068526 transcript_region:SL2.40ch06:43067777..43068526+ go_terms:GO:0004773 functional_description:"…	AT5G60490.1_Symbols:_FLA12_FASCICLIN-like_arabinogalactan-protein_12_	-2.33179	0.0426833
solyc02g077240.2.1	fermentation.PDC	AT4G33070.1_Symbols:_Thiamine_pyrophosphate_dependent_pyruvate_decarboxylase_family_protein_	19.065	0.0223	15.9574	2.79319e-09									cell wall.cell wall proteins.AGPs.AGP	solyc07g045440.1.1	moderately similar to ( 384) AT4G12730 | Symbols: FLA2 | FLA2 (FASCICLIN-LIKE ARABINOGALACTAN 2) | chr4:7491598-7492809 REVERSEmoderately similar to ( 295) loc_os08g23180 12008.m06339 protein fasciclin-like arabinogalactan protein 8 precursor, putative, expressed evidence_code:10F0H1E1IEG genomic_reference:SL2.40ch07 gene_region:55861244-55862473 transcript_region:SL2.40ch07:55861244..55862473- f…	AT4G12730.1_Symbols:_FLA2_FASCICLIN-like_arabinogalactan_2_	-3.60935	0.000467833
solyc09g005110.2.1	fermentation.PDC	AT4G33070.1_Symbols:_Thiamine_pyrophosphate_dependent_pyruvate_decarboxylase_family_protein_	46.201	0.00889	66.7725	2.28688e-07									cell wall.cell wall proteins.AGPs.AGP	solyc10g005960.1.1	moderately similar to ( 405) AT5G55730 | Symbols: FLA1 | FLA1 (FASCICLIN-LIKE ARAB INOGALACTAN 1) | chr5:22558375-22560392 REVERSEmoderately similar to ( 269) loc_os08g23180 12008.m06339 protein fasciclin-like arabinogalactan protein 8 precursor, putative, expressed evidence_code:10F0H1E1IEG genomic_reference:SL2.40ch10 gene_region:742631-743878 transcript_region:SL2.40ch10:742631..743878- functi…	AT5G55730.1_Symbols:_FLA1_FASCICLIN-like_arabinogalactan_1_	-2.38075	0.00514056
solyc10g076510.1.1	fermentation.PDC	AT4G33070.1_Symbols:_Thiamine_pyrophosphate_dependent_pyruvate_decarboxylase_family_protein_	21.992	0.000327	22.8586	1.00338e-29									cell wall.cell wall proteins.AGPs.AGP	solyc01g091530.2.1	moderately similar to ( 355) AT3G60900 | Symbols: FLA10 | FLA10 | chr3:22499573-22500841 REVERSEmoderately similar to ( 314) loc_os04g48490 12004.m09785 protein fasciclin-like arabinogalactan protein 10 precursor, putative, expressed genomic_reference:SL2.40ch01 gene_region:76909578-76911211 transcript_region:SL2.40ch01:76909578..76911211- go_terms:GO:0005516 functional_description:"Fasciclin-lik…	AT3G60900.1_Symbols:_FLA10_FASCICLIN-like_arabinogalactan-protein_10_	-3.73943	2.28989e-08
solyc09g009020.2.1	glycolysis.cytosolic branch.enolase	AT2G36530.1_Symbols:_LOS2,_ENO2_Enolase_	4.143	0.00624	4.52829	9.07616e-08									cell wall.cell wall proteins.AGPs.AGP	solyc07g045440.1.1	moderately similar to ( 384) AT4G12730 | Symbols: FLA2 | FLA2 (FASCICLIN-LIKE ARABINOGALACTAN 2) | chr4:7491598-7492809 REVERSEmoderately similar to ( 295) loc_os08g23180 12008.m06339 protein fasciclin-like arabinogalactan protein 8 precursor, putative, expressed evidence_code:10F0H1E1IEG genomic_reference:SL2.40ch07 gene_region:55861244-55862473 transcript_region:SL2.40ch07:55861244..55862473- f…	AT4G12730.1_Symbols:_FLA2_FASCICLIN-like_arabinogalactan_2_	-3.66894	0.000210943
solyc04g006970.2.1	glycolysis.cytosolic branch.phospho-enol-pyruvate carboxylase (PEPC)	AT1G68750.1_Symbols:_ATPPC4,_PPC4_phosphoenolpyruvate_carboxylase_4_	8.996	0.00373	13.0603	6.35931e-18									cell wall.cell wall proteins.AGPs.AGP	solyc12g015690.1.1	weakly similar to ( 142) AT4G12730 | Symbols: FLA2 | FLA2 (FASCICLIN-LIKE ARABINOGALACTAN 2) | chr4:7491598-7492809 REVERSEweakly similar to ( 143) loc_os09g30010 12009.m06152 protein fasciclin-like arabinogalactan protein 8 precursor, putative, expressed evidence_code:10F0H1E1IEG genomic_reference:SL2.40ch12 gene_region:5671093-5671896 transcript_region:SL2.40ch12:5671093..5671896+ functional_de…	AT5G55730.1_Symbols:_FLA1_FASCICLIN-like_arabinogalactan_1_	-3.43443	0.0168394
solyc04g011510.2.1	glycolysis.cytosolic branch.triosephosphate isomerase (TPI)	AT3G55440.1_Symbols:_ATCTIMC,_TPI,_CYTOTPI_triosephosphate_isomerase_	5.848	1.06e-08	5.03713	4.29096e-26									cell wall.cell wall proteins.AGPs.AGP	solyc10g005960.1.1	moderately similar to ( 405) AT5G55730 | Symbols: FLA1 | FLA1 (FASCICLIN-LIKE ARAB INOGALACTAN 1) | chr5:22558375-22560392 REVERSEmoderately similar to ( 269) loc_os08g23180 12008.m06339 protein fasciclin-like arabinogalactan protein 8 precursor, putative, expressed evidence_code:10F0H1E1IEG genomic_reference:SL2.40ch10 gene_region:742631-743878 transcript_region:SL2.40ch10:742631..743878- functi…	AT5G55730.1_Symbols:_FLA1_FASCICLIN-like_arabinogalactan_1_	-2.55149	0.00101021
solyc01g110590.2.1	hormone metabolism.auxin.induced-regulated-responsive-activated	AT2G21220.1_Symbols:_SAUR-like_auxin-responsive_protein_family_	6.098	5,13E-3	4.29438	2.66564e-06									cell wall.cell wall proteins.AGPs.AGP	solyc06g075220.1.1	weakly similar to ( 199) AT5G03170 | Symbols: FLA11 | FLA11 | chr5:752898-753638 REVERSEweakly similar to ( 167) loc_os01g06580 12001.m07288 protein fasciclin-like arabinogalactan protein 7 precursor, putative, expressed evidence_code:10F0H1E1IEG genomic_reference:SL2.40ch06 gene_region:43067777-43068526 transcript_region:SL2.40ch06:43067777..43068526+ go_terms:GO:0004773 functional_description:"…	AT5G60490.1_Symbols:_FLA12_FASCICLIN-like_arabinogalactan-protein_12_	-2.38594	0.0283593
solyc02g078380.2.1	hormone metabolism.auxin.induced-regulated-responsive-activated	AT4G27450.1_Symbols:_Aluminium_induced_protein_with_YGL_and_LRDR_motifs_	10.21	1.62e-14	29.1906	2.73596e-49									cell wall.cell wall proteins.AGPs.AGP	solyc12g015690.1.1	weakly similar to ( 142) AT4G12730 | Symbols: FLA2 | FLA2 (FASCICLIN-LIKE ARABINOGALACTAN 2) | chr4:7491598-7492809 REVERSEweakly similar to ( 143) loc_os09g30010 12009.m06152 protein fasciclin-like arabinogalactan protein 8 precursor, putative, expressed evidence_code:10F0H1E1IEG genomic_reference:SL2.40ch12 gene_region:5671093-5671896 transcript_region:SL2.40ch12:5671093..5671896+ functional_de…	AT5G55730.1_Symbols:_FLA1_FASCICLIN-like_arabinogalactan_1_	-3.14061	0.0313131
solyc01g068410.2.1	hormone metabolism.auxin.signal transduction	AT5G57090.1_Symbols:_EIR1,_WAV6,_ATPIN2,_PIN2,_AGR,_AGR1_Auxin_efflux_carrier_family_protein_	23.075	1.32e-09	12.4604	2.3315e-42									cell wall.cellulose synthesis	solyc11g007600.1.1	highly similar to ( 769) AT5G03760 | Symbols: ATCSLA09, CSLA09, ATCSLA9, CSLA9, RAT4 | ATCSLA09; mannan synthase/ transferase, transferring glycosyl groups | chr5:985910-990087 REVERSEhighly similar to ( 738) loc_os06g42020 12006.m08734 protein CSLA9 - cellulose synthase-like family A, expressedCOG1215 PRK11204 bcsA evidence_code:10F0H1E1IEG genomic_reference:SL2.40ch11 gene_region:1854302-185761…	AT5G03760.1_Symbols:_ATCSLA09,_CSLA09,_ATCSLA9,_CSLA9,_RAT4_Nucleotide-diphospho-sugar_transferases_superfamily_protein_	20.5359	0.00217282
solyc01g087560.2.1	hormone metabolism.brassinosteroid.synthesis-degradation.sterols.SMT1	AT5G13710.1_Symbols:_SMT1,_CPH_sterol_methyltransferase_1_	3.065	0.0424	2.94852	6.67725e-09									cell wall.cellulose synthesis.cellulose synthase	solyc07g043390.2.1	moderately similar to ( 279) AT4G24010 | Symbols: ATCSLG1, CSLG1 | ATCSLG1; cellulose synthase/ transferase/ transferase, transferring glycosyl groups | chr4:12466391-12469760 FORWARDmoderately similar to ( 256) loc_os09g30120 12009.m22001 protein CSLE1 - cellulose synthase-like family E, expressedCellulose_synt genomic_reference:SL2.40ch07 gene_region:54430095-54433036 transcript_region:SL2.40ch…	AT2G32620.1_Symbols:_ATCSLB02,_CSLB02,_ATCSLB2_cellulose_synthase-like_B_	-5.83065	0.0003793
solyc01g088160.2.1	hormone metabolism.cytokinin.synthesis-degradation	AT3G63440.1_Symbols:_ATCKX6,_CKX6,_ATCKX7_cytokinin_oxidase/dehydrogenase_6_	7.428	9,01E-3	8.91124	1.15924e-14									cell wall.cellulose synthesis.COBRA	solyc02g089120.2.1	highly similar to ( 713) AT5G60920 | Symbols: COB | COB (COBRA) | chr5:24511466-24513932 REVERSEhighly similar to ( 699) COBL1_ORYSA COBRA-like 1 protein precursor (BRITTLE CULM1-like 6 protein) - Oryza sativa (Rice)highly similar to ( 699) loc_os07g41310 12007.m08367 protein COBRA-like protein 4 precursor, putative, expressedPhytochel_synth genomic_reference:SL2.40ch02 gene_region:45585636-45589…	AT5G60920.1_Symbols:_COB_COBRA-like_extracellular_glycosyl-phosphatidyl_inositol-anchored_protein_family_	2.46197	0.0249437
solyc07g061720.2.1	hormone metabolism.ethylene.synthesis-degradation	AT1G30040.1_Symbols:_ATGA2OX2,_GA2OX2_gibberellin_2-oxidase_	35.77	6.72e-07	237.296	9.14577e-92									cell wall.degradation.cellulases and beta -1,4-glucanases	solyc05g005080.2.1	highly similar to ( 902) AT5G49720 | Symbols: ATGH9A1, DEC, KOR, RSW2, IRX2, KOR1 | ATGH9A1 (ARABIDOPSIS THALIANA GLYCOSYL HYDROLASE 9A1); cellulase/ hydrolase, hydrolyzing O-glycosyl compounds | chr5:20197765-20200168 REVERSEhighly similar to ( 854) GUN9_ORYSA Endoglucanase 9 (EC 3.2.1.4) (Endo-1,4-beta glucanase 9) (OsGLU1) - Oryza sativa (Rice)highly similar to ( 854) loc_os03g21210 12003.m075…	AT5G49720.1_Symbols:_ATGH9A1,_TSD1,_DEC,_KOR,_RSW2,_IRX2,_KOR1,_GH9A1_glycosyl_hydrolase_9A1_	-2.41384	2.89846e-05
solyc05g007460.2.1	lipid metabolism.'exotics' (steroids, squalene etc).sphingolipids	AT1G69640.1_Symbols:_SBH1_sphingoid_base_hydroxylase_1_	4.108	1,49E-4	2.97333	0.000239561									cell wall.degradation.cellulases and beta -1,4-glucanases	solyc08g082250.2.1	highly similar to ( 903) AT1G64390 | Symbols: AtGH9C2 | AtGH9C2 (Arabidopsis thaliana glycosyl hydrolase 9C2); carbohydrate binding / catalytic/ hydrolase, hydrolyzing O-glycosyl compounds | chr1:23911329-23914642 FORWARDhighly similar to ( 732) GUN2_ORYSA Endoglucanase 2 precursor (EC 3.2.1.4) (Endo-1,4-beta glucanase 2) (OsGLU5) - Oryza sativa (Rice)highly similar to ( 732) loc_os01g12070 12001…	AT1G64390.1_Symbols:_AtGH9C2,_GH9C2_glycosyl_hydrolase_9C2_	-4.14111	1.41359e-06
solyc06g053480.2.1	lipid metabolism.FA synthesis and FA elongation.ACP desaturase	AT2G43710.2_Symbols:_SSI2,_FAB2_Plant_stearoyl-acyl-carrier-protein_desaturase_family_protein_	6.791	0.000266	7.56936	1.26697e-34									cell wall.degradation.cellulases and beta -1,4-glucanases	solyc09g075360.2.1	highly similar to ( 775) AT4G02290 | Symbols: AtGH9B13 | AtGH9B13 (Arabidopsis thaliana glycosyl hydrolase 9B13); catalytic/ hydrolase, hydrolyzing O-glycosyl compounds | chr4:1002654-1005125 REVERSEhighly similar to ( 717) GUN3_ORYSA Endoglucanase 3 precursor (EC 3.2.1.4) (Endo-1,4-beta glucanase 3) (OsGLU8) - Oryza sativa (Rice)highly similar to ( 717) loc_os01g21070 12001.m08591 protein endogl…	AT4G02290.1_Symbols:_AtGH9B13,_GH9B13_glycosyl_hydrolase_9B13_	-4.84262	0.0023456
solyc11g008680.1.1	lipid metabolism.FA synthesis and FA elongation.ACP desaturase	AT2G43710.2_Symbols:_SSI2,_FAB2_Plant_stearoyl-acyl-carrier-protein_desaturase_family_protein_	26.517	9.88e-21	55.1198	1.76475e-65									cell wall.degradation.mannan-xylose-arabinose-fucose	solyc07g053920.2.1	highly similar to ( 664) AT2G20680 | Symbols: | glycosyl hydrolase family 5 protein / cellulase family protein | chr2:8921024-8923066 FORWARDhighly similar to ( 521) loc_os01g54300 12001.m11594 protein hydrolase, hydrolyzing O-glycosyl compounds, putative, expressedCOG3934 genomic_reference:SL2.40ch07 gene_region:59657150-59661028 transcript_region:SL2.40ch07:59657150..59661028- go_terms:GO:00059…	AT2G20680.1_Symbols:_MAN2,_AtMAN2_Glycosyl_hydrolase_superfamily_protein_	-3.01734	0.039387
solyc01g094170.2.1	lipid metabolism.glycolipid synthesis.DGDG synthase	AT4G00550.1_Symbols:_DGD2_digalactosyl_diacylglycerol_deficient_2_	9.992	3.86e-05	10.3751	3.74976e-17									cell wall.degradation.pectate lyases and polygalacturonases	solyc01g100980.2.1	highly similar to ( 593) AT1G02460 | Symbols: | glycoside hydrolase family 28 protein / polygalacturonase (pectinase) family protein | chr1:504897-507099 REVERSEmoderately similar to ( 300) PGLR_ACTCH Polygalacturonase precursor (EC 3.2.1.15) (PG) (Pectinase) - Actinidia chinensis (Kiwi) (Yangtao)highly similar to ( 525) loc_os05g20020 12005.m06402 protein polygalacturonase precursor, putative, e…	AT1G02460.1_Symbols:_Pectin_lyase-like_superfamily_protein_	-16.5865	0.000489496
solyc12g040790.1.1	lipid metabolism.Phospholipid synthesis	AT1G48600.2_Symbols:_PMEAMT,_AtPMEAMT_S-adenosyl-L-methionine-dependent_methyltransferases_superfamily_protein_	-9.499	4,97E-4	-9.26714	0.000384278									cell wall.degradation.pectate lyases and polygalacturonases	solyc01g109470.2.1	moderately similar to ( 235) AT1G49320 | Symbols: | BURP domain-containing protein | chr1:18246441-18247817 FORWARDweakly similar to ( 176) loc_os11g06980 12011.m079946 protein BURP domain containing protein, expressedBURP genomic_reference:SL2.40ch01 gene_region:88172514-88173927 transcript_region:SL2.40ch01:88172514..88173927- go_terms:GO:0045735 functional_description:"BURP domain-containing p…	AT1G49320.1_Symbols:_ATUSPL1,_USPL1_unknown_seed_protein_like_1_	2.51919	0.000349058
solyc07g042520.2.1	major CHO metabolism.degradation.sucrose.Susy	AT3G43190.1_Symbols:_SUS4,_ATSUS4_sucrose_synthase_4_	-4.547	0.000325	-5.63915	3.95688e-20									cell wall.degradation.pectate lyases and polygalacturonases	solyc03g111690.2.1	highly similar to ( 657) AT4G24780 | Symbols: | pectate lyase family protein | chr4:12770631-12772227 REVERSEmoderately similar to ( 424) PEL_LILLO Pectate lyase precursor (EC 4.2.2.2) - Lilium longiflorum (Trumpet lily)highly similar to ( 598) loc_os04g05050 12004.m35243 protein pectate lyase 8 precursor, putative, expressedAmb_all Pec_lyase_C PelB genomic_reference:SL2.40ch03 gene_region:563963…	AT4G24780.1_Symbols:_Pectin_lyase-like_superfamily_protein_	-7.59626	9.52584e-12
solyc07g042550.2.1	major CHO metabolism.degradation.sucrose.Susy	AT3G43190.1_Symbols:_SUS4,_ATSUS4_sucrose_synthase_4_	4.298	2,43E-5	4.11175	3.48901e-09									cell wall.degradation.pectate lyases and polygalacturonases	solyc04g008230.2.1	highly similar to ( 642) AT1G48100 | Symbols: | glycoside hydrolase family 28 protein / polygalacturonase (pectinase) family protein | chr1:17766921-17769625 FORWARDmoderately similar to ( 277) PGLR_ACTCH Polygalacturonase precursor (EC 3.2.1.15) (PG) (Pectinase) - Actinidia chinensis (Kiwi) (Yangtao)highly similar to ( 592) loc_os05g20020 12005.m06402 protein polygalacturonase precursor, putativ…	AT1G48100.1_Symbols:_Pectin_lyase-like_superfamily_protein_	5.5959	0.00249873
solyc12g009300.1.1	major CHO metabolism.degradation.sucrose.Susy	AT3G43190.1_Symbols:_SUS4,_ATSUS4_sucrose_synthase_4_	21.148	4.55e-06	20.7523	1.96331e-28									cell wall.degradation.pectate lyases and polygalacturonases	solyc05g005170.2.1	highly similar to ( 604) AT1G60590 | Symbols: | polygalacturonase, putative / pectinase, putative | chr1:22314426-22316867 REVERSEmoderately similar to ( 249) PGLR_ACTCH Polygalacturonase precursor (EC 3.2.1.15) (PG) (Pectinase) - Actinidia chinensis (Kiwi) (Yangtao)highly similar to ( 511) loc_os01g44970 12001.m10703 protein polygalacturonase precursor, putative, expressedGlyco_hydro_28 PGU1 gen…	AT1G10640.1_Symbols:_Pectin_lyase-like_superfamily_protein_	16.2207	9.98836e-09
solyc03g007290.2.1	minor CHO metabolism.trehalose.TPP	AT5G51460.3_Symbols:_ATTPPA_Haloacid_dehalogenase-like_hydrolase_(HAD)_superfamily_protein_	6.665	0.000213	4.09508	3.12908e-13									cell wall.degradation.pectate lyases and polygalacturonases	solyc05g005560.2.1	highly similar to ( 699) AT1G70370 | Symbols: | BURP domain-containing protein / polygalacturonase, putative | chr1:26513003-26514998 REVERSEhighly similar to ( 561) loc_os08g29200 12008.m06924 protein polygalacturonase-1 non-catalytic beta subunit precursor, putative, expressedBURP genomic_reference:SL2.40ch05 gene_region:402750-405238 transcript_region:SL2.40ch05:402750..405238+ go_terms:GO:000…	AT1G70370.1_Symbols:_PG2_polygalacturonase_2_	-2.47199	0.00696455
solyc01g096670.2.1	misc.cytochrome P450	AT2G40890.1_Symbols:_CYP98A3_cytochrome_P450,_family_98,_subfamily_A,_polypeptide_3_	5.036	4.28e-08	2.7447	2.11681e-10									cell wall.degradation.pectate lyases and polygalacturonases	solyc05g015300.2.1	weakly similar to ( 181) AT5G25610 | Symbols: RD22 | RD22; nutrient reservoir | chr5:8914498-8916684 REVERSEweakly similar to ( 104) EA30_VICFA Embryonic abundant protein VF30.1 precursor - Vicia faba (Broad bean)weakly similar to ( 180) loc_os01g53240 12001.m11493 protein dehydration-induced protein RD22-like protein 2, putative, expressedBURP genomic_reference:SL2.40ch05 gene_region:10294826-10…	AT5G25610.1_Symbols:_RD22,_ATRD22_BURP_domain-containing_protein_	-10.125	1.02195e-15
solyc05g047530.2.1	misc.cytochrome P450	AT2G30490.1_Symbols:_ATC4H,_C4H,_CYP73A5,_REF3_cinnamate-4-hydroxylase_	13.635	4.24e-10	23.059	1.74422e-57									cell wall.degradation.pectate lyases and polygalacturonases	solyc05g049980.2.1	highly similar to ( 730) AT3G61490 | Symbols: | glycoside hydrolase family 28 protein / polygalacturonase (pectinase) family protein | chr3:22758439-22760137 FORWARDweakly similar to ( 105) PGLR2_MAIZE Exopolygalacturonase precursor (EC 3.2.1.67) (ExoPG) (Pectinase) (Galacturan 1,4-alpha-galacturonidase) - Zea mays (Maize)highly similar to ( 591) loc_os03g03350 12003.m05870 protein glycoside hydr…	AT4G23500.1_Symbols:_Pectin_lyase-like_superfamily_protein_	3.88724	3.78483e-06
solyc05g025890.1.1	misc.GCN5-related N-acetyltransferase	AT2G06025.1_Symbols:_Acyl-CoA_N-acyltransferases_(NAT)_superfamily_protein_	10.422	0.000922	11.4797	7.60935e-16									cell wall.degradation.pectate lyases and polygalacturonases	solyc09g091430.2.1	highly similar to ( 647) AT4G13710 | Symbols: | pectate lyase family protein | chr4:7962550-7966012 FORWARDmoderately similar to ( 383) PEL_LILLO Pectate lyase precursor (EC 4.2.2.2) - Lilium longiflorum (Trumpet lily)highly similar to ( 622) loc_os04g05050 12004.m35243 protein pectate lyase 8 precursor, putative, expressedAmb_all Pec_lyase_C PelB genomic_reference:SL2.40ch09 gene_region:66051415…	AT1G04680.1_Symbols:_Pectin_lyase-like_superfamily_protein_	-4.48306	0.0116344
solyc12g096620.1.1	misc.GDSL-motif lipase	AT1G28590.1_Symbols:_GDSL-like_Lipase/Acylhydrolase_superfamily_protein_	-4.988	4,66E-4	-7.22022	0.000329434									cell wall.modification	solyc01g099630.2.1	moderately similar to ( 452) AT5G13870 | Symbols: EXGT-A4 | EXGT-A4 (ENDOXYLOGLUCAN TRANSFERASE A4); hydrolase, acting on glycosyl bonds / hydrolase, hydrolyzing O-glycosyl compounds / xyloglucan:xyloglucosyl transferase | chr5:4475089-4476217 REVERSEhighly similar to ( 580) XTH_TOBAC Probable xyloglucan endotransglucosylase/hydrolase protein precursor (EC 2.4.1.207) - Nicotiana tabacum (Common t…	AT5G13870.1_Symbols:_EXGT-A4,_XTH5_xyloglucan_endotransglucosylase/hydrolase_5_	-3.79026	0.000118116
solyc02g083490.2.1	misc.peroxidases	AT5G42180.1_Symbols:_Peroxidase_superfamily_protein_	-10.091	1,66E-3	-11.8565	1.54908e-08									cell wall.modification	solyc03g031800.2.1	moderately similar to ( 444) AT1G11545 | Symbols: | xyloglucan:xyloglucosyl transferase, putative / xyloglucan endotransglycosylase, putative / endo-xyloglucan transferase, putative | chr1:3878689-3880286 REVERSEmoderately similar to ( 268) XTH_TOBAC Probable xyloglucan endotransglucosylase/hydrolase protein precursor (EC 2.4.1.207) - Nicotiana tabacum (Common tobacco)moderately similar to ( 360)…	AT1G11545.1_Symbols:_XTH8_xyloglucan_endotransglucosylase/hydrolase_8_	-2.63164	0.00283221
solyc03g080150.2.1	misc.peroxidases	AT1G05260.1_Symbols:_RCI3,_RCI3A_Peroxidase_superfamily_protein_	-4.414	5,14E-3	-2.83576	0.0320829									cell wall.modification	solyc03g093130.2.1	moderately similar to ( 402) AT4G25810 | Symbols: XTR6, XTH23 | XTR6 (XYLOGLUCAN ENDOTRANSGLYCOSYLASE 6); hydrolase, acting on glycosyl bonds / hydrolase, hydrolyzing O-glycosyl compounds / xyloglucan:xyloglucosyl transferase | chr4:13128694-13129715 FORWARDmoderately similar to ( 386) BRU1_SOYBN Brassinosteroid-regulated protein BRU1 precursor - Glycine max (Soybean)moderately similar to ( 394) …	AT5G57560.1_Symbols:_TCH4,_XTH22_Xyloglucan_endotransglucosylase/hydrolase_family_protein_	2.87837	0.0295561
solyc04g081860.2.1	misc.peroxidases	AT5G42180.1_Symbols:_Peroxidase_superfamily_protein_	-9.991	7,5E-5	-8.90613	2.15188e-08									cell wall.modification	solyc06g005560.2.1	moderately similar to ( 418) AT2G39700 | Symbols: ATEXPA4, ATEXP4, ATHEXP ALPHA 1.6 | ATEXPA4 (ARABIDOPSIS THALIANA EXPANSIN A4) | chr2:16544246-16545434 REVERSEmoderately similar to ( 405) EXPA7_ORYSA Expansin-A7 precursor (OsEXPA7) (Alpha-expansin-7) (OsEXP7) (OsaEXPa1.26) - Oryza sativa (Rice)moderately similar to ( 405) loc_os03g60720 12003.m10961 protein alpha-expansin 6 precursor, putative,…	AT2G28950.1_Symbols:_ATEXPA6,_ATEXP6,_ATHEXP_ALPHA_1.8,_EXPA6_expansin_A6_	-4.76541	0.000118116
solyc07g052540.2.1	misc.peroxidases	AT1G05260.1_Symbols:_RCI3,_RCI3A_Peroxidase_superfamily_protein_	-3.638	1,44E-3	-4.75679	2.7105e-07									cell wall.modification	solyc07g052980.2.1	moderately similar to ( 445) AT4G03210 | Symbols: XTH9 | XTH9 (XYLOGLUCAN ENDOTRANSGLUCOSYLASE/HYDROLASE 9); hydrolase, acting on glycosyl bonds / xyloglucan:xyloglucosyl transferase | chr4:1416107-1417197 FORWARDmoderately similar to ( 308) XTH_SOYBN Probable xyloglucan endotransglucosylase/hydrolase precursor (EC 2.4.1.207) (Fragment) - Glycine max (Soybean)moderately similar to ( 342) loc_os04…	AT4G03210.1_Symbols:_XTH9_xyloglucan_endotransglucosylase/hydrolase_9_	-2.02182	0.000294264
solyc09g007520.2.1	misc.peroxidases	AT2G37130.1_Symbols:_Peroxidase_superfamily_protein_	4.88	2.98e-07	4.71037	1.02787e-25									cell wall.modification	solyc07g054170.2.1	moderately similar to ( 379) AT4G28250 | Symbols: ATEXPB3, EXPB3, ATHEXP BETA 1.6 | ATEXPB3 (ARABIDOPSIS THALIANA EXPANSIN B3) | chr4:14000446-14001945 REVERSEmoderately similar to ( 363) EXB17_ORYSA Expansin-B17 precursor (OsEXPB17) (Beta-expansin-17) (OsaEXPb1.13) - Oryza sativa (Rice)moderately similar to ( 355) loc_os02g42650 12002.m09300 protein beta-expansin 3 precursor, putative, expressed…	AT2G20750.1_Symbols:_ATEXPB1,_EXPB1,_ATHEXP_BETA_1.5_expansin_B1_	-5.1987	0.0443054
solyc00g048510.2.1	not assigned.unknown	AT1G80110.1_Symbols:_ATPP2-B11,_PP2-B11_phloem_protein_2-B11_	10.994	5,86E-4	40.2536	7.09745e-27									cell wall.modification	solyc07g056000.2.1	moderately similar to ( 360) AT4G14130 | Symbols: XTR7 | XTR7 (XYLOGLUCAN ENDOTRANSGLYCOSYLASE 7); hydrolase, acting on glycosyl bonds / hydrolase, hydrolyzing O-glycosyl compounds / xyloglucan:xyloglucosyl transferase | chr4:8137161-8138196 REVERSEmoderately similar to ( 345) BRU1_SOYBN Brassinosteroid-regulated protein BRU1 precursor - Glycine max (Soybean)moderately similar to ( 361) loc_os06g…	AT3G23730.1_Symbols:_XTH16_xyloglucan_endotransglucosylase/hydrolase_16_	2.71402	0.012106
solyc01g066720.2.1	not assigned.unknown	AT5G27760.1_Symbols:_Hypoxia-responsive_family_protein_	9.694	7.61e-11	7.27643	3.32378e-17									cell wall.modification	solyc08g077900.2.1	moderately similar to ( 278) AT4G17030 | Symbols: ATEXLB1, EXPR, AT-EXPR, ATEXPR1, ATHEXP BETA 3.1 | ATEXLB1 (ARABIDOPSIS THALIANA EXPANSIN-LIKE B1) | chr4:9581817-9583181 REVERSEweakly similar to ( 182) EXLB1_ORYSA Expansin-like B1 precursor (OsEXLB1) (Expensin-related 1) (OsEXPR1) (OsaEXPb3.1) - Oryza sativa (Rice)weakly similar to ( 182) loc_os07g31390 12007.m07408 protein expansin-related pro…	AT4G17030.1_Symbols:_ATEXLB1,_EXPR,_AT-EXPR,_ATEXPR1,_ATHEXP_BETA_3.1,_EXLB1_expansin-like_B1_	15.1876	4.99078e-51
solyc01g087090.2.1	not assigned.unknown	AT3G52105.1_Symbols:_unknown_protein;_FUNCTIONS_IN:_molecular_function_unknown;_INVOLVED_IN:_biological_process_unknown;_LOCATED_IN:_endomembrane_system;_Has_35333_Blast_hits_to_34131_proteins_in	7.69	6.01e-12	8.91214	1.07453e-29									cell wall.modification	solyc08g080060.2.1	moderately similar to ( 327) AT1G12560 | Symbols: ATEXPA7, EXP7, ATEXP7, ATHEXP ALPHA 1.26, EXPA7 | ATEXPA7 (ARABIDOPSIS THALIANA EXPANSIN A7) | chr1:4276557-4277693 FORWARDmoderately similar to ( 314) EXP30_ORYSA Putative expansin-A30 precursor (OsEXPA30) (Alpha-expansin-30) (OsEXP30) (OsaEXPa1.32) - Oryza sativa (Rice)moderately similar to ( 314) loc_os10g39110 12010.m06681 protein alpha-expans…	AT1G62980.1_Symbols:_ATEXPA18,_EXP18,_ATEXP18,_ATHEXP_ALPHA_1.25,_EXPA18_expansin_A18_	-10.1543	2.86086e-07
solyc01g096100.2.1	not assigned.unknown	AT1G01240.1_Symbols:_unknown_protein;_INVOLVED_IN:_N-terminal_protein_myristoylation;_EXPRESSED_IN:_17_plant_structures;_EXPRESSED_DURING:_11_growth_stages;_BEST_Arabidopsis_thaliana_protein_matc	3.312	1,24E-3	4.73104	2.79291e-16									cell wall.modification	solyc09g008320.2.1	moderately similar to ( 474) AT2G36870 | Symbols: | xyloglucan:xyloglucosyl transferase, putative / xyloglucan endotransglycosylase, putative / endo-xyloglucan transferase, putative | chr2:15472869-15474630 REVERSEweakly similar to ( 198) XTH_TOBAC Probable xyloglucan endotransglucosylase/hydrolase protein precursor (EC 2.4.1.207) - Nicotiana tabacum (Common tobacco)moderately similar to ( 365) l…	AT2G36870.1_Symbols:_XTH32_xyloglucan_endotransglucosylase/hydrolase_32_	-6.76805	7.17052e-09
solyc01g100690.2.1	not assigned.unknown	AT3G17120.1_Symbols:_unknown_protein;_BEST_Arabidopsis_thaliana_protein_match_is:_unknown_protein_(TAIR:AT1G02380.1);_Has_67_Blast_hits_to_67_proteins_in_11_species:_Archae_-_0;_Bacteria_-_0;_Met	7.119	0.00314	7.97238	4.43651e-10									cell wall.modification	solyc10g086520.1.1	moderately similar to ( 351) AT2G37640 | Symbols: ATEXPA3, ATEXP3, ATHEXP ALPHA 1.9, EXP3 | EXP3 | chr2:15788077-15789812 REVERSEmoderately similar to ( 345) EXPA7_ORYSA Expansin-A7 precursor (OsEXPA7) (Alpha-expansin-7) (OsEXP7) (OsaEXPa1.26) - Oryza sativa (Rice)moderately similar to ( 345) loc_os03g60720 12003.m10961 protein alpha-expansin 6 precursor, putative, expressedPollen_allerg_1 eviden…	AT2G37640.1_Symbols:_ATEXPA3,_ATEXP3,_ATHEXP_ALPHA_1.9,_EXP3_Barwin-like_endoglucanases_superfamily_protein_	-3.475	0.00253569
solyc01g107090.2.1	not assigned.unknown	AT3G19615.1_Symbols:_unknown_protein;_FUNCTIONS_IN:_molecular_function_unknown;_INVOLVED_IN:_biological_process_unknown;_LOCATED_IN:_cellular_component_unknown;_Has_10_Blast_hits_to_10_proteins_i	10.666	2.49e-08	15.1893	1.28946e-24									cell wall.modification	solyc11g066270.1.1	moderately similar to ( 363) AT3G44990 | Symbols: XTR8, ATXTR8 | XTR8 (XYLOGLUCAN ENDO-TRANSGLYCOSYLASE-RELATED 8); hydrolase, acting on glycosyl bonds / xyloglucan:xyloglucosyl transferase | chr3:16447280-16448678 REVERSEweakly similar to ( 186) XTH_TOBAC Probable xyloglucan endotransglucosylase/hydrolase protein precursor (EC 2.4.1.207) - Nicotiana tabacum (Common tobacco)moderately similar to …	AT3G44990.1_Symbols:_XTR8,_ATXTR8,_XTH31_xyloglucan_endo-transglycosylase-related_8_	-2.89282	1.59508e-05
solyc01g107100.2.1	not assigned.unknown	AT3G19615.1_Symbols:_unknown_protein;_FUNCTIONS_IN:_molecular_function_unknown;_INVOLVED_IN:_biological_process_unknown;_LOCATED_IN:_cellular_component_unknown;_Has_10_Blast_hits_to_10_proteins_i	12.441	8.79e-19	15.4286	4.14924e-70									cell wall.modification	solyc12g011030.1.1	moderately similar to ( 310) AT4G14130 | Symbols: XTR7 | XTR7 (XYLOGLUCAN ENDOTRANSGLYCOSYLASE 7); hydrolase, acting on glycosyl bonds / hydrolase, hydrolyzing O-glycosyl compounds / xyloglucan:xyloglucosyl transferase | chr4:8137161-8138196 REVERSEmoderately similar to ( 310) BRU1_SOYBN Brassinosteroid-regulated protein BRU1 precursor - Glycine max (Soybean)moderately similar to ( 301) loc_os06g…	AT4G30270.1_Symbols:_MERI5B,_MERI-5,_XTH24,_SEN4_xyloglucan_endotransglucosylase/hydrolase_24_	-4.96901	0.000237731
solyc01g107400.2.1	not assigned.unknown	AT4G37390.1_Symbols:_YDK1,_GH3.2,_BRU6,_GH3-2,_AUR3_Auxin-responsive_GH3_family_protein_	14.985	1,44E-3	10.0459	0.00426989									cell wall.pectin*esterases.PME	solyc02g014300.1.1	highly similar to ( 569) AT5G04960 | Symbols: | pectinesterase family protein | chr5:1461985-1463809 FORWARDmoderately similar to ( 486) PME3_PHAVU Pectinesterase-3 precursor (EC 3.1.1.11) (Pectin methylesterase 3) (PE 3) - Phaseolus vulgaris (Kidney bean) (French bean)moderately similar to ( 409) loc_os03g18860 12003.m07306 protein pectinesterase U1 precursor, putative, expressedPectinesterase P…	AT5G04960.1_Symbols:_Plant_invertase/pectin_methylesterase_inhibitor_superfamily_	-7.23221	5.45168e-08
solyc01g109100.2.1	not assigned.unknown	AT1G20870.1_Symbols:_HSP20-like_chaperones_superfamily_protein_	17.656	3.41e-11	26.0528	2.45215e-25									cell wall.pectin*esterases.PME	solyc02g080220.2.1	highly similar to ( 613) AT1G11580 | Symbols: ATPMEPCRA, PMEPCRA | PMEPCRA (METHYLESTERASE PCR A); enzyme inhibitor/ pectinesterase | chr1:3888730-3890649 FORWARDmoderately similar to ( 448) PME3_CITSI Pectinesterase-3 precursor (EC 3.1.1.11) (Pectin methylesterase 3) (PE 3) - Citrus sinensis (Sweet orange)highly similar to ( 516) loc_os01g57854 12001.m11933 protein pectinesterase-1 precursor, pu…	AT1G11580.1_Symbols:_ATPMEPCRA,_PMEPCRA_methylesterase_PCR_A_	2.32878	5.49699e-07
solyc02g078110.1.1	not assigned.unknown	not available	39.643	1.92e-05	181.162	5.3423e-74									cell wall.pectin*esterases.PME	solyc03g123620.2.1	highly similar to ( 616) AT1G53840 | Symbols: ATPME1 | ATPME1; pectinesterase | chr1:20101533-20103458 FORWARDhighly similar to ( 656) PME3_PHAVU Pectinesterase-3 precursor (EC 3.1.1.11) (Pectin methylesterase 3) (PE 3) - Phaseolus vulgaris (Kidney bean) (French bean)moderately similar to ( 382) loc_os08g34900 12008.m07479 protein pectinesterase PPE8B precursor, putative, expressedPectinesterase …	AT1G53840.1_Symbols:_ATPME1,_PME1_pectin_methylesterase_1_	2.09838	0.0159844
solyc02g090120.1.1	not assigned.unknown	AT5G66985.1_Symbols:_unknown_protein;_Has_30201_Blast_hits_to_17322_proteins_in_780_species:_Archae_-_12;_Bacteria_-_1396;_Metazoa_-_17338;_Fungi_-_3422;_Plants_-_5037;_Viruses_-_0;_Other_Eukaryo	12.714	5,04E-7	29.5969	2.38818e-26									cell wall.pectin*esterases.PME	solyc12g008530.1.1	highly similar to ( 578) AT5G19730 | Symbols: | pectinesterase family protein | chr5:6670562-6673202 FORWARDweakly similar to ( 184) PME_DAUCA Pectinesterase (EC 3.1.1.11) (Pectin methylesterase) (PE) - Daucus carota (Carrot)highly similar to ( 551) loc_os01g53990 12001.m42718 protein pectinesterase-2 precursor, putative, expressedPectinesterase PemB PRK10531 evidence_code:10F0H1E0IEG genomic_ref…	AT5G19730.1_Symbols:_Pectin_lyase-like_superfamily_protein_	2.44942	0.00334046
solyc02g091700.2.1	not assigned.unknown	AT1G58007.1_Symbols:_unknown_protein;_BEST_Arabidopsis_thaliana_protein_match_is:_unknown_protein_(TAIR:AT1G09812.1);_Has_91_Blast_hits_to_91_proteins_in_13_species:_Archae_-_0;_Bacteria_-_0;_Met	4.765	0.000302	3.6713	1.50364e-16									cell wall.precursor synthesis.NDP sugar pyrophosphorylase.GDP mannose	solyc03g096730.2.1	highly similar to ( 659) AT2G39770 | Symbols: CYT1, VTC1, SOZ1, EMB101, GMP1 | CYT1 (CYTOKINESIS DEFECTIVE 1); mannose-1-phosphate guanylyltransferase/ nucleotidyltransferase | chr2:16589401-16590741 FORWARDhighly similar to ( 653) loc_os08g13930 12008.m26632 protein mannose-1-phosphate guanyltransferase, putative, expressed GCD1 NTP_transferase RfbA GlmU GlgC glgC GalU COG1213 genomic_reference:…	AT2G39770.1_Symbols:_CYT1,_VTC1,_SOZ1,_EMB101,_GMP1_Glucose-1-phosphate_adenylyltransferase_family_protein_	-2.33029	0.00984202
solyc03g063080.1.1	not assigned.unknown	AT5G27650.1_Symbols:_Tudor/PWWP/MBT_superfamily_protein_	3.988	0.0202	3.09382	3.01673e-06									cell wall.precursor synthesis.UDP-glucose 4,6-dehydratase	solyc07g062130.2.1	nearly identical (1216) AT1G78570 | Symbols: RHM1, ROL1, ATRHM1 | RHM1 (RHAMNOSE BIOSYNTHESIS 1); UDP-L-rhamnose synthase/ UDP-glucose 4,6-dehydratase/ catalytic | chr1:29550110-29552207 FORWARDvery weakly similar to (99.0) ARAE3_ORYSA Probable UDP-arabinose 4-epimerase 3 (EC 5.1.3.5) (UDP-D-xylose 4-epimerase 3) (UDP-galactose 4-epimerase-like protein 3) (OsUEL-3) - Oryza sativa (Rice)nearly ide…	AT1G78570.1_Symbols:_RHM1,_ROL1,_ATRHM1_rhamnose_biosynthesis_1_	-2.85954	0.000417225
solyc03g083500.2.1	not assigned.unknown	AT5G62280.1_Symbols:_Protein_of_unknown_function_(DUF1442)_	11.077	4.84e-08	8.19192	1.2919e-17									cell wall.precursor synthesis.UGD	solyc02g067080.2.1	highly similar to ( 904) AT5G15490 | Symbols: | UDP-glucose 6-dehydrogenase, putative | chr5:5027872-5029314 REVERSEhighly similar to ( 903) UGDH_SOYBN UDP-glucose 6-dehydrogenase (EC 1.1.1.22) (UDP-Glc dehydrogenase) (UDP-GlcDH) (UDPGDH) - Glycine max (Soybean)highly similar to ( 902) loc_os12g25700 12012.m26903 protein UDP-glucose 6-dehydrogenase, putative, expressed Ugd UDPG_MGDP_dh_N WecC UDP…	AT5G15490.1_Symbols:_UDP-glucose_6-dehydrogenase_family_protein_	-2.07107	0.0012483
solyc03g113660.2.1	not assigned.unknown	AT1G19010.1_Symbols:_unknown_protein;_BEST_Arabidopsis_thaliana_protein_match_is:_unknown_protein_(TAIR:AT1G74860.1);_Has_337_Blast_hits_to_320_proteins_in_97_species:_Archae_-_0;_Bacteria_-_14;_	13.717	1,07E-8	7.99665	4.26769e-14									cell wall.precursor synthesis.UXS	solyc01g097340.2.1	highly similar to ( 726) AT5G28840 | Symbols: GME | GME (GDP-D-MANNOSE 3,5'-EPIMERASE); GDP-mannose 3,5-epimerase/ NAD or NADH binding / catalytic | chr5:10862472-10864024 REVERSEhighly similar to ( 733) GME1_ORYSA GDP-mannose 3,5-epimerase 1 (EC 5.1.3.18) (GDP-Man 3,5-epimerase 1) (OsGME-1) - Oryza sativa (Rice)highly similar to ( 733) loc_os10g28200 12010.m21888 protein GDP-mannose 3,5-epimeras…	AT5G28840.1_Symbols:_GME_GDP-D-mannose_3',5'-epimerase_	-2.93922	0.00250099
solyc03g117290.1.1	not assigned.unknown	AT1G67910.1_Symbols:_unknown_protein;_FUNCTIONS_IN:_molecular_function_unknown;_INVOLVED_IN:_biological_process_unknown;_LOCATED_IN:_chloroplast;_EXPRESSED_IN:_21_plant_structures;_EXPRESSED_DURI	6.952	3.17e-09	7.49764	2.54002e-15									cell.cycle	solyc04g078470.2.1	moderately similar to ( 248) AT4G34160 | Symbols: CYCD3;1, CYCD3 | CYCD3;1 (CYCLIN D3;1); cyclin-dependent protein kinase regulator/ protein binding | chr4:16357903-16359304 FORWARDweakly similar to ( 151) loc_os09g29100 12009.m06061 protein cyclin delta-2, putative, expressed Cyclin_N genomic_reference:SL2.40ch04 gene_region:60795941-60797791 transcript_region:SL2.40ch04:60795941..60797791- go_t…	AT4G34160.1_Symbols:_CYCD3;1,_CYCD3_CYCLIN_D3;1_	-11.2566	0.00103573
solyc03g118450.1.1	not assigned.unknown	AT1G04960.2_Symbols:_Protein_of_unknown_function_(DUF1664)_	11.276	1.02e-08	27.4923	1.20815e-21									cell.division	solyc12g099770.1.1	weakly similar to ( 198) AT3G57090 | Symbols: BIGYIN, FIS1A | BIGYIN; binding | chr3:21128627-21129981 FORWARDweakly similar to ( 193) loc_os05g31770 12005.m07411 protein mitochondria fission 1 protein, putative, expressed evidence_code:10F1H1E1IEG genomic_reference:SL2.40ch12 gene_region:65121351-65124319 transcript_region:SL2.40ch12:65121351..65124319+ go_terms:GO:0005488 functional_description…	AT3G57090.1_Symbols:_BIGYIN,_FIS1A_Tetratricopeptide_repeat_(TPR)-like_superfamily_protein_	2.50508	0.00595871
solyc03g119180.1.1	not assigned.unknown	not available	-4.807	0.000354	-3.79382	0.0183801									cell.organisation	solyc01g091700.2.1	moderately similar to ( 370) AT3G61060 | Symbols: AtPP2-A13 | AtPP2-A13 (Arabidopsis thaliana phloem protein 2-A13); carbohydrate binding | chr3:22603166-22604336 FORWARDmoderately similar to ( 341) loc_os03g02550 12003.m05796 protein ATPP2-A13, putative, expressed genomic_reference:SL2.40ch01 gene_region:77059070-77061042 transcript_region:SL2.40ch01:77059070..77061042+ go_terms:GO:0030246,GO:00…	AT1G12710.1_Symbols:_AtPP2-A12,_PP2-A12_phloem_protein_2-A12_	-2.22679	0.0350831
solyc03g121190.2.1	not assigned.unknown	AT1G51920.1_Symbols:_unknown_protein;_FUNCTIONS_IN:_molecular_function_unknown;_INVOLVED_IN:_biological_process_unknown;_LOCATED_IN:_endomembrane_system;_EXPRESSED_IN:_stem,_stamen;_EXPRESSED_DUR	7.016	0.0158	5.22002	0.000601411									cell.organisation	solyc02g087880.2.1	highly similar to ( 855) AT4G14960 | Symbols: TUA6 | TUA6; structural constituent of cytoskeleton | chr4:8548769-8550319 REVERSEhighly similar to ( 861) TBA3_HORVU Tubulin alpha-3 chain - Hordeum vulgare (Barley)highly similar to ( 853) loc_os11g14220 12011.m28666 protein tubulin alpha-3 chain, putative, expressed alpha_tubulin COG5023 Tubulin_FtsZ beta_tubulin gamma_tubulin epsilon_tubulin Tubul…	AT4G14960.2_Symbols:_TUA6_Tubulin/FtsZ_family_protein_	-2.85771	0.00252257
solyc04g025040.1.1	not assigned.unknown	not available	-4.634	0.00145	-7.32944	3.43079e-13									cell.organisation	solyc05g005100.2.1	highly similar to ( 603) AT1G60790 | Symbols: | unknown protein | chr1:22380193-22382216 REVERSEhighly similar to ( 533) loc_os04g42900 12004.m09255 protein expressed proteinDUF231 genomic_reference:SL2.40ch05 gene_region:107757-110824 transcript_region:SL2.40ch05:107757..110824- functional_description:"Os06g0207500 protein (Fragment) (AHRD V1 ***- Q0DDQ9_ORYSJ); contains Interpro domain(s) IPR00…	AT1G60790.1_Symbols:_TBL2_Plant_protein_of_unknown_function_(DUF828)_	2.97554	0.0185801
solyc04g054340.1.1	not assigned.unknown	AT5G04370.2_Symbols:_NAMT1_S-adenosyl-L-methionine-dependent_methyltransferases_superfamily_protein_	10.864	3.04e-11	7.46197	2.1986e-108									cell.organisation	solyc06g035980.2.1	moderately similar to ( 233) AT4G25590 | Symbols: ADF7 | ADF7 (actin depolymerizing factor 7); actin binding | chr4:13059137-13060050 REVERSEmoderately similar to ( 221) ADF2_PETHY Actin-depolymerizing factor 2 (ADF 2) - Petunia hybrida (Petunia)moderately similar to ( 216) loc_os02g44470 12002.m09487 protein actin-depolymerizing factor, putative, expressed ADF ADF Cofilin_ADF genomic_reference:S…	AT4G25590.1_Symbols:_ADF7_actin_depolymerizing_factor_7_	-5.79872	0.00275424
solyc04g077620.1.1	not assigned.unknown	AT4G37700.1_Symbols:_unknown_protein;_Has_64_Blast_hits_to_64_proteins_in_11_species:_Archae_-_0;_Bacteria_-_0;_Metazoa_-_0;_Fungi_-_0;_Plants_-_64;_Viruses_-_0;_Other_Eukaryotes_-_0_(source:_NCB	17.986	1.46e-15	31.7922	9.49876e-70									cell.organisation	solyc06g082910.2.1	highly similar to ( 578) AT3G25500 | Symbols: AFH1, FH1, AHF1, ATFH1 | AFH1 (FORMIN HOMOLOGY 1); actin binding / actin filament binding / protein binding | chr3:9251320-9254826 REVERSEhighly similar to ( 513) loc_os01g67240 12001.m12827 protein AFH1, putative, expressed FH2 FH2 genomic_reference:SL2.40ch06 gene_region:44832531-44836385 transcript_region:SL2.40ch06:44832531..44836385+ go_terms:GO:…	AT3G25500.1_Symbols:_AFH1,_FH1,_AHF1,_ATFH1_formin_homology_1_	-2.4812	0.00744616
solyc04g080540.2.1	not assigned.unknown	AT2G42270.1_Symbols:_U5_small_nuclear_ribonucleoprotein_helicase_	3.966	0.00018	6.31448	2.62074e-08									cell.organisation	solyc10g080500.1.1	highly similar to ( 761) AT3G12110 | Symbols: ACT11 | ACT11 (actin-11); structural constituent of cytoskeleton | chr3:3858116-3859609 FORWARDhighly similar to ( 767) ACT3_SOLTU Actin-58 - Solanum tuberosum (Potato)highly similar to ( 762) loc_os03g50890 12003.m10074 protein actin-1, putative, expressed Actin ACTIN ACTIN COG5277 evidence_code:10F1H1E1IEG genomic_reference:SL2.40ch10 gene_region:61…	AT3G12110.1_Symbols:_ACT11_actin-11_	-2.82322	3.27442e-09
solyc04g081960.1.1	not assigned.unknown	AT1G22230.1_Symbols:_unknown_protein;_LOCATED_IN:_chloroplast;_BEST_Arabidopsis_thaliana_protein_match_is:_unknown_protein_(TAIR:AT1G78110.1);_Has_2358_Blast_hits_to_1759_proteins_in_159_species:	9.72	1,83E-3	5.99725	1.7678e-06									cell.organisation	solyc10g083730.1.1	moderately similar to ( 401) AT3G53000 | Symbols: AtPP2-A15 | AtPP2-A15 (Phloem protein 2-A15); carbohydrate binding | chr3:19654278-19655801 FORWARDmoderately similar to ( 279) loc_os09g35680 12009.m06519 protein ATPP2-A13, putative, expressed evidence_code:10F0H1E1IEG genomic_reference:SL2.40ch10 gene_region:62824693-62827560 transcript_region:SL2.40ch10:62824693..62827560+ functional_descripti…	AT3G53000.1_Symbols:_AtPP2-A15,_PP2-A15_phloem_protein_2-A15_	4.90042	6.12498e-06
solyc04g082880.2.1	not assigned.unknown	AT1G76550.1_Symbols:_Phosphofructokinase_family_protein_	5.817	0.000578	6.62997	2.07052e-18									cell.organisation	solyc11g006990.1.1	moderately similar to ( 440) AT3G54260 | Symbols: | unknown protein | chr3:20085097-20086745 REVERSEmoderately similar to ( 282) loc_os03g18110 12003.m07236 protein expressed proteinDUF231 evidence_code:10F1H1E1IEG genomic_reference:SL2.40ch11 gene_region:1487075-1489640 transcript_region:SL2.40ch11:1487075..1489640- functional_description:"Os06g0207500 protein (Fragment) (AHRD V1 **-- Q0DDQ9_ORY…	AT3G54260.1_Symbols:_TBL36_TRICHOME_BIREFRINGENCE-LIKE_36_	-4.72248	0.000791574
solyc05g054620.2.1	not assigned.unknown	AT2G39570.1_Symbols:_ACT_domain-containing_protein_	4.005	0.00474	2.06525	1.63972e-05									cell.organisation	solyc12g056410.1.1	moderately similar to ( 367) AT3G61060 | Symbols: AtPP2-A13 | AtPP2-A13 (Arabidopsis thaliana phloem protein 2-A13); carbohydrate binding | chr3:22603166-22604336 FORWARDmoderately similar to ( 342) loc_os03g02550 12003.m05796 protein ATPP2-A13, putative, expressed evidence_code:10F0H1E1IEG genomic_reference:SL2.40ch12 gene_region:47699541-47701524 transcript_region:SL2.40ch12:47699541..47701524+…	AT3G61060.2_Symbols:_AtPP2-A13,_PP2-A13_phloem_protein_2-A13_	3.70671	9.0181e-07
solyc06g007580.1.1	not assigned.unknown	AT3G07350.1_Symbols:_Protein_of_unknown_function_(DUF506)_	6.104	0.0054	6.33613	1.57792e-05									cell.organisation	solyc12g068070.1.1	weakly similar to ( 189) AT3G05270 | Symbols: | EXPRESSED IN: 22 plant structures; EXPRESSED DURING: 13 growth stages; CONTAINS InterPro DOMAIN/s: Protein of unknown function DUF869, plant (InterPro:IPR008587); BEST Arabidopsis thaliana protein match is: myosin heavy chain-related (TAIR:AT1G77580.2); Has 97002 Blast hits to 49715 proteins in 2003 species: Archae - 1158; Bacteria - 12418; Metazoa …	AT1G47900.1_Symbols:_Plant_protein_of_unknown_function_(DUF869)_	2.84238	0.000309295
solyc06g024270.1.1	not assigned.unknown	not available	4.827	0.00527	2.68251	0.000660725									cell.organisation	solyc12g096890.1.1	weakly similar to ( 132) AT2G02360 | Symbols: AtPP2-B10 | AtPP2-B10 (Phloem protein 2-B10); carbohydrate binding | chr2:619699-620736 REVERSEweakly similar to ( 119) loc_os02g56840 12002.m10706 protein phloem-specific lectin, putative, expressed evidence_code:10F1H1E1IEG genomic_reference:SL2.40ch12 gene_region:63970662-63971522 transcript_region:SL2.40ch12:63970662..63971522+ functional_descript…	AT2G02360.1_Symbols:_AtPP2-B10,_PP2-B10_phloem_protein_2-B10_	8.2671	0.00444024
solyc06g050870.2.1	not assigned.unknown	AT3G05550.1_Symbols:_Hypoxia-responsive_family_protein_	56.734	1,91E-6	624.48	1.7799e-99									cell.vesicle transport	solyc01g090910.2.1	moderately similar to ( 244) AT3G60600 | Symbols: VAP27-1 | VAP (VESICLE ASSOCIATED PROTEIN); protein binding | chr3:22400537-22401669 FORWARDmoderately similar to ( 223) loc_os08g06020 12008.m04743 protein VAP27, putative, expressed Motile_Sperm SCS2 genomic_reference:SL2.40ch01 gene_region:76377586-76382694 transcript_region:SL2.40ch01:76377586..76382694+ go_terms:GO:0046982 functional_descript…	AT1G51270.3_Symbols:_structural_molecules;transmembrane_receptors;structural_molecules_	2.04398	0.0287359
solyc06g054610.1.1	not assigned.unknown	AT2G47230.2_Symbols:_DUF6_DOMAIN_OF_UNKNOWN_FUNCTION_724_6_	15.995	5,98E-6	13.88	4.55163e-05									cell.vesicle transport	solyc06g069570.2.1	moderately similar to ( 285) AT5G61210 | Symbols: SNAP33, ATSNAP33, SNP33, ATSNAP33B | SNAP33 (SOLUBLE N-ETHYLMALEIMIDE-SENSITIVE FACTOR ADAPTOR PROTEIN 33); SNAP receptor/ protein binding | chr5:24624027-24625366 FORWARDmoderately similar to ( 226) loc_os02g24080 12002.m33379 protein SNAP25 homologous protein SNAP30, putative, expressed genomic_reference:SL2.40ch06 gene_region:39719238-39721943 …	AT5G61210.1_Symbols:_SNAP33,_ATSNAP33,_SNP33,_ATSNAP33B_soluble_N-ethylmaleimide-sensitive_factor_adaptor_protein_33_	2.36012	0.00146452
solyc06g066800.1.1	not assigned.unknown	AT1G64980.1_Symbols:_Nucleotide-diphospho-sugar_transferases_superfamily_protein_	24.22	1,9E-19	11.9589	8.56134e-21									development.storage proteins	solyc08g006860.2.1	moderately similar to ( 275) AT4G37070 | Symbols: PLP1, PLA IVA | patatin, putative | chr4:17465167-17467058 REVERSEhighly similar to ( 502) PAT5_SOLTU Patatin T5 precursor (Potato tuber protein) - Solanum tuberosum (Potato)moderately similar to ( 279) loc_os08g37250 12008.m07711 protein patatin class 1 precursor, putative, expressed Patatin COG3621 genomic_reference:SL2.40ch08 gene_region:140246…	AT4G37070.2_Symbols:_PLP1,_PLA_IVA,_AtPLAIVA_Acyl_transferase/acyl_hydrolase/lysophospholipase_superfamily_protein_	-54.0128	6.77525e-08
solyc06g069150.1.1	not assigned.unknown	AT3G42170.1_Symbols:_BED_zinc_finger_;hAT_family_dimerisation_domain_	18.325	3.74e-19	9.56007	1.60947e-40									development.unspecified	solyc01g009860.2.1	moderately similar to ( 225) AT5G13180 | Symbols: ANAC083 | ANAC083 (ARABIDOPSIS NAC DOMAIN CONTAINING PROTEIN 83); transcription factor | chr5:4196643-4197577 FORWARDweakly similar to ( 159) NAC71_ORYSA NAC domain-containing protein 71 (ONAC071) - Oryza sativa (Rice)weakly similar to ( 168) loc_os07g37920 12007.m08041 protein NAM-like protein, putative, expressedNAM genomic_reference:SL2.40ch01 …	AT5G13180.1_Symbols:_ANAC083,_VNI2,_NAC083_NAC_domain_containing_protein_83_	-2.76745	0.000265215
solyc07g007330.1.1	not assigned.unknown	AT1G24577.1_Symbols:_unknown_protein;_BEST_Arabidopsis_thaliana_protein_match_is:_unknown_protein_(TAIR:AT1G67910.2);_Has_115_Blast_hits_to_115_proteins_in_17_species:_Archae_-_0;_Bacteria_-_0;_M	9.042	2.01e-09	7.36488	6.22662e-66									development.unspecified	solyc01g066570.2.1	very weakly similar to (82.4) AT5G49120 | Symbols: | senescence-associated protein-related | chr5:19908800-19909332 REVERSE genomic_reference:SL2.40ch01 gene_region:67036797-67037827 transcript_region:SL2.40ch01:67036797..67037827+ functional_description:"Genomic DNA chromosome 5 TAC clone K14A3 (AHRD V1 *--- Q9FGQ9_ARATH); contains Interpro domain(s) IPR007650 Protein of unknown function DUF581 "	AT5G49120.1_Symbols:_Protein_of_unknown_function_(DUF581)_	5.13644	0.0242431
solyc07g054270.2.1	not assigned.unknown	AT4G03420.1_Symbols:_Protein_of_unknown_function_(DUF789)_	4.913	6.64e-06	5.3594	1.11304e-17									development.unspecified	solyc01g088660.2.1	very weakly similar to (87.0) AT5G47060 | Symbols: | senescence-associated protein-related | chr5:19116843-19117639 FORWARDvery weakly similar to (82.4) loc_os04g49620 12004.m35439 protein expressed protein genomic_reference:SL2.40ch01 gene_region:75185596-75186764 transcript_region:SL2.40ch01:75185596..75186764+ functional_description:"Os04g0585900 protein (Fragment) (AHRD V1 *-*- Q0JAP2_ORYSJ);…	AT1G22160.1_Symbols:_Protein_of_unknown_function_(DUF581)_	2.03047	0.000440184
solyc07g054790.1.1	not assigned.unknown	AT4G10270.1_Symbols:_Wound-responsive_family_protein_	36.228	1.27e-15	47.6911	1.57249e-42									development.unspecified	solyc01g099840.2.1	very weakly similar to (81.3) AT1G56220 | Symbols: | dormancy/auxin associated family protein | chr1:21043414-21044381 FORWARDAuxin_repressed genomic_reference:SL2.40ch01 gene_region:81745463-81747550 transcript_region:SL2.40ch01:81745463..81747550+ functional_description:"Auxin-repressed protein (AHRD V1 ***- B4FA62_MAIZE); contains Interpro domain(s) IPR008406 Dormancyauxin associated "	AT1G56220.3_Symbols:_Dormancy/auxin_associated_family_protein_	-7.12437	3.69265e-10
solyc07g054810.1.1	not assigned.unknown	not available	42.691	6.73e-11	42.8711	6.23169e-53									development.unspecified	solyc03g007360.2.1	moderately similar to ( 288) AT5G53190 | Symbols: | nodulin MtN3 family protein | chr5:21572417-21574284 REVERSEmoderately similar to ( 282) loc_os01g12130 12001.m07828 protein mtN3 protein-like, putative, expressed genomic_reference:SL2.40ch03 gene_region:1910345-1912252 transcript_region:SL2.40ch03:1910345..1912252- go_terms:GO:0016021 functional_description:"Nodulin MtN3 family protein (AHRD V…	AT5G53190.1_Symbols:_SWEET3,_AtSWEET3_Nodulin_MtN3_family_protein_	-3.47089	0.0328313
solyc07g056190.2.1	not assigned.unknown	AT3G20180.1_Symbols:_Copper_transport_protein_family_	9.872	0.00149	8.9208	2.77856e-13									development.unspecified	solyc03g112750.2.1	nearly identical (1771) AT5G55540 | Symbols: TRN1, LOP1 | TRN1 (TORNADO 1) | chr5:22496322-22500543 REVERSEhighly similar to ( 848) loc_os03g53990 12003.m10365 protein expressed protein genomic_reference:SL2.40ch03 gene_region:57140851-57146237 transcript_region:SL2.40ch03:57140851..57146237+ functional_description:"Leucine rich repeat containing proteins-like protein (AHRD V1 *--- B3G460_ADIVA);…	AT5G55540.1_Symbols:_TRN1,_LOP1_tornado_1_	6.70822	1.44533e-05
solyc07g056200.2.1	not assigned.unknown	AT3G20180.1_Symbols:_Copper_transport_protein_family_	5.697	5,98E-3	8.02945	2.29379e-11									development.unspecified	solyc04g009440.2.1	moderately similar to ( 336) AT1G01720 | Symbols: ATAF1, ANAC002 | ATAF1; transcription activator/ transcription factor | chr1:268471-269514 FORWARDmoderately similar to ( 306) NAC48_ORYSA NAC domain-containing protein 48 (ONAC048) - Oryza sativa (Rice)moderately similar to ( 312) loc_os01g66120 12001.m43315 protein NAC domain-containing protein 48, putative, expressedNAM genomic_reference:SL2.40…	AT5G08790.1_Symbols:_ATAF2,_anac081_NAC_(No_Apical_Meristem)_domain_transcriptional_regulator_superfamily_protein_	4.02805	1.96908e-06
solyc07g063640.1.1	not assigned.unknown	AT4G10270.1_Symbols:_Wound-responsive_family_protein_	41.878	2.19e-12	62.8654	2.8234e-90									development.unspecified	solyc04g040180.2.1	moderately similar to ( 321) AT2G41380 | Symbols: | embryo-abundant protein-related | chr2:17251981-17252886 FORWARDweakly similar to ( 191) loc_os01g40660 12001.m10336 protein embryonic abundant protein-like, putative, expressed genomic_reference:SL2.40ch04 gene_region:31093421-31095617 transcript_region:SL2.40ch04:31093421..31095617- go_terms:GO:0008757 functional_description:"S-adenosylmethion…	AT2G41380.1_Symbols:_S-adenosyl-L-methionine-dependent_methyltransferases_superfamily_protein_	2.99081	0.0169578
solyc08g005530.2.1	not assigned.unknown	AT4G27010.2_Symbols:_INVOLVED_IN:_biological_process_unknown;_LOCATED_IN:_cellular_component_unknown;_EXPRESSED_IN:_20_plant_structures;_EXPRESSED_DURING:_10_growth_stages;_CONTAINS_InterPro_DOMA	23.541	6.08e-09	8.73067	1.40447e-12									development.unspecified	solyc07g017220.2.1	very weakly similar to (96.3) AT5G20700 | Symbols: | senescence-associated protein-related | chr5:7006178-7007003 REVERSEweakly similar to ( 115) loc_os02g07820 12002.m06128 protein expressed protein genomic_reference:SL2.40ch07 gene_region:6515317-6518394 transcript_region:SL2.40ch07:6515317..6518394- functional_description:"Os10g0422600 protein (Fragment) (AHRD V1 *-*- Q0IXM0_ORYSJ); contains I…	AT1G22160.1_Symbols:_Protein_of_unknown_function_(DUF581)_	-3.83766	1.23431e-07
solyc08g008120.2.1	not assigned.unknown	AT5G41560.1_Symbols:_FUNCTIONS_IN:_molecular_function_unknown;_INVOLVED_IN:_biological_process_unknown;_LOCATED_IN:_chloroplast;_EXPRESSED_IN:_24_plant_structures;_EXPRESSED_DURING:_15_growth_sta	9.575	0.00704	9.52285	8.63548e-06									development.unspecified	solyc07g042190.2.1	weakly similar to ( 130) AT1G74940 | Symbols: | senescence-associated protein-related | chr1:28146284-28147065 FORWARDDUF581 genomic_reference:SL2.40ch07 gene_region:52541153-52542481 transcript_region:SL2.40ch07:52541153..52542481- functional_description:"Os10g0422600 protein (Fragment) (AHRD V1 *-*- Q0IXM0_ORYSJ); contains Interpro domain(s) IPR007650 Protein of unknown function DUF581 "	AT1G22160.1_Symbols:_Protein_of_unknown_function_(DUF581)_	4.62136	1.19098e-14
solyc08g066160.2.1	not assigned.unknown	AT5G25940.1_Symbols:_early_nodulin-related_	4.429	0.00816	4.34117	1.95228e-07									development.unspecified	solyc09g010360.2.1	moderately similar to ( 456) AT2G37460 | Symbols: | nodulin MtN21 family protein | chr2:15726667-15729010 REVERSEmoderately similar to ( 355) loc_os10g14920 12010.m21851 protein nodulin-like protein, putative, expressed genomic_reference:SL2.40ch09 gene_region:3740101-3743295 transcript_region:SL2.40ch09:3740101..3743295- go_terms:GO:0016020 functional_description:"Nodulin-like protein (AHRD V1 *…	AT2G37460.1_Symbols:_nodulin_MtN21_/EamA-like_transporter_family_protein_	2.36081	0.00496769
solyc08g076730.2.1	not assigned.unknown	AT4G17940.1_Symbols:_Tetratricopeptide_repeat_(TPR)-like_superfamily_protein_	7.873	0.00057	6.71467	4.66144e-50									development.unspecified	solyc09g083400.2.1	weakly similar to ( 186) AT3G23090 | Symbols: | FUNCTIONS IN: molecular_function unknown; INVOLVED IN: biological_process unknown; LOCATED IN: cellular_component unknown; EXPRESSED IN: inflorescence meristem, leaf apex, hypocotyl, flower, root; EXPRESSED DURING: petal differentiation and expansion stage; CONTAINS InterPro DOMAIN/s: Targeting for Xklp2 (InterPro:IPR009675); BEST Arabidopsis thalia…	AT5G28646.1_Symbols:_WVD2_TPX2_(targeting_protein_for_Xklp2)_protein_family_	-2.65269	0.000671715
solyc08g079480.2.1	not assigned.unknown	AT3G60780.1_Symbols:_Protein_of_unknown_function_(DUF1442)_	3.948	5,35E-6	4.43488	5.27729e-32									development.unspecified	solyc09g091600.2.1	moderately similar to ( 345) AT1G04770 | Symbols: | male sterility MS5 family protein | chr1:1336564-1337767 REVERSEmoderately similar to ( 363) loc_os05g43040 12005.m08434 protein pollenless3, putative, expressed genomic_reference:SL2.40ch09 gene_region:66193989-66196501 transcript_region:SL2.40ch09:66193989..66196501+ go_terms:GO:0005488 functional_description:"Male sterility MS5 family protein…	AT1G04770.1_Symbols:_Tetratricopeptide_repeat_(TPR)-like_superfamily_protein_	5.91967	3.33041e-08
solyc08g083050.1.1	not assigned.unknown	AT4G24110.1_Symbols:_unknown_protein;_Has_76_Blast_hits_to_76_proteins_in_13_species:_Archae_-_0;_Bacteria_-_0;_Metazoa_-_1;_Fungi_-_0;_Plants_-_75;_Viruses_-_0;_Other_Eukaryotes_-_0_(source:_NCB	11.908	2.26e-08	13.1431	8.3479e-19									development.unspecified	solyc11g008200.1.1	highly similar to ( 727) AT2G39210 | Symbols: | nodulin family protein | chr2:16366287-16368231 REVERSEhighly similar to ( 624) loc_os03g58580 12003.m10763 protein nitrate and chloride transporter, putative, expressedNodulin-like evidence_code:10F0H1E0IEG genomic_reference:SL2.40ch11 gene_region:2442694-2444508 transcript_region:SL2.40ch11:2442694..2444508- functional_description:"Nodulin-like pr…	AT2G39210.1_Symbols:_Major_facilitator_superfamily_protein_	-3.28512	0.0470477
solyc09g005210.2.1	not assigned.unknown	AT3G15810.1_Symbols:_Protein_of_unknown_function_(DUF567)_	3.801	0.00442	2.8033	1.87187e-07									development.unspecified	solyc11g011980.1.1	highly similar to ( 899) AT2G32950 | Symbols: COP1, ATCOP1, DET340, FUS1, EMB168 | COP1 (CONSTITUTIVE PHOTOMORPHOGENIC 1); protein binding / ubiquitin-protein ligase | chr2:13978000-13983282 FORWARDhighly similar to ( 889) COP1_PEA E3 ubiquitin ligase protein COP1 (EC 6.3.2.-) (Constitutive photomorphogenesis protein 1) - Pisum sativum (Garden pea)highly similar to ( 865) loc_os02g53140 12002.m10…	AT2G32950.1_Symbols:_COP1,_ATCOP1,_DET340,_FUS1,_EMB168_Transducin/WD40_repeat-like_superfamily_protein_	4.5824	0.00351044
solyc09g074350.1.1	not assigned.unknown	AT2G47950.1_Symbols:_unknown_protein;_FUNCTIONS_IN:_molecular_function_unknown;_INVOLVED_IN:_biological_process_unknown;_LOCATED_IN:_endomembrane_system;_EXPRESSED_IN:_root,_flower;_EXPRESSED_DUR	11.804	0.0108	5.17762	8.23091e-05									development.unspecified	solyc11g017470.1.1	moderately similar to ( 357) AT1G01720 | Symbols: ATAF1, ANAC002 | ATAF1; transcription activator/ transcription factor | chr1:268471-269514 FORWARDmoderately similar to ( 324) NAC48_ORYSA NAC domain-containing protein 48 (ONAC048) - Oryza sativa (Rice)moderately similar to ( 324) loc_os01g66120 12001.m43315 protein NAC domain-containing protein 48, putative, expressedNAM evidence_code:10F1H1E1IE…	AT5G08790.1_Symbols:_ATAF2,_anac081_NAC_(No_Apical_Meristem)_domain_transcriptional_regulator_superfamily_protein_	2.25381	0.0218302
solyc09g097770.2.1	not assigned.unknown	not available	3.93	0.000336	8.28233	9.66886e-07									development.unspecified	solyc11g008200.1.1	highly similar to ( 727) AT2G39210 | Symbols: | nodulin family protein | chr2:16366287-16368231 REVERSEhighly similar to ( 624) loc_os03g58580 12003.m10763 protein nitrate and chloride transporter, putative, expressedNodulin-like evidence_code:10F0H1E0IEG genomic_reference:SL2.40ch11 gene_region:2442694-2444508 transcript_region:SL2.40ch11:2442694..2444508- functional_description:"Nodulin-like pr…	AT2G39210.1_Symbols:_Major_facilitator_superfamily_protein_	-3.2939	0.04801
solyc10g009150.2.1	not assigned.unknown	AT1G49310.1_Symbols:_unknown_protein;_FUNCTIONS_IN:_molecular_function_unknown;_INVOLVED_IN:_biological_process_unknown;_LOCATED_IN:_endomembrane_system;_EXPRESSED_IN:_9_plant_structures;_EXPRESS	-4.807	3.39e-05	-2.69935	3.10155e-10									development.unspecified	solyc12g005950.1.1	nearly identical (1040) AT2G32950 | Symbols: COP1, ATCOP1, DET340, FUS1, EMB168 | COP1 (CONSTITUTIVE PHOTOMORPHOGENIC 1); protein binding / ubiquitin-protein ligase | chr2:13978000-13983282 FORWARDhighly similar to ( 997) COP1_PEA E3 ubiquitin ligase protein COP1 (EC 6.3.2.-) (Constitutive photomorphogenesis protein 1) - Pisum sativum (Garden pea)highly similar to ( 958) loc_os02g53140 12002.m103…	AT2G32950.1_Symbols:_COP1,_ATCOP1,_DET340,_FUS1,_EMB168_Transducin/WD40_repeat-like_superfamily_protein_	4.00356	0.00134283
solyc10g050980.1.1	not assigned.unknown	AT1G64980.1_Symbols:_Nucleotide-diphospho-sugar_transferases_superfamily_protein_	54.924	0.00113	1633.4	2.08409e-97									DNA.repair	solyc05g049990.2.1	very weakly similar to (88.6) AT1G01490 | Symbols: | heavy-metal-associated domain-containing protein | chr1:180401-182066 REVERSE genomic_reference:SL2.40ch05 gene_region:58992635-58994973 transcript_region:SL2.40ch05:58992635..58994973+ functional_description:"Heavy metal-associated domain containing protein expressed (AHRD V1 *-*- Q8LN41_ORYSJ)"	AT1G01490.1_Symbols:_Heavy_metal_transport/detoxification_superfamily_protein_	2.84729	0.000545546
solyc10g050990.1.1	not assigned.unknown	AT5G14590.1_Symbols:_Isocitrate/isopropylmalate_dehydrogenase_family_protein_	41.326	0.0114	436.84	4.5841e-145									DNA.synthesis/chromatin structure	solyc06g072390.2.1	weakly similar to ( 129) AT2G01900 | Symbols: | endonuclease/exonuclease/phosphatase family protein | chr2:406136-408933 FORWARDweakly similar to ( 124) loc_os03g13520 12003.m35117 protein type I inositol-1,4,5-trisphosphate 5-phosphatase CVP2, putative, expressed IPPc genomic_reference:SL2.40ch06 gene_region:41052839-41053567 transcript_region:SL2.40ch06:41052839..41053567- functional_descriptio…	AT2G01900.1_Symbols:_DNAse_I-like_superfamily_protein_	-2.99482	5.60152e-05
solyc10g086630.1.1	not assigned.unknown	AT2G45880.1_Symbols:_BMY4,_BAM7_beta-amylase_7_	4.71	0.00225	6.81598	3.4704e-23									DNA.synthesis/chromatin structure	solyc06g072400.1.1	moderately similar to ( 221) AT2G01900 | Symbols: | endonuclease/exonuclease/phosphatase family protein | chr2:406136-408933 FORWARDmoderately similar to ( 227) loc_os09g23140 12009.m22080 protein type I inositol-1,4,5-trisphosphate 5-phosphatase CVP2, putative, expressed IPPc evidence_code:10F0H1E0IEG genomic_reference:SL2.40ch06 gene_region:41053768-41055791 transcript_region:SL2.40ch06:4105376…	AT2G32010.1_Symbols:_CVL1_CVP2_like_1_	-3.32312	0.00191819
solyc12g006560.1.1	not assigned.unknown	AT5G25940.1_Symbols:_early_nodulin-related_	74.258	7.6e-19	716.211	9.44294e-75									DNA.synthesis/chromatin structure	solyc08g077210.2.1	highly similar to ( 607) AT4G18010 | Symbols: IP5PII, AT5PTASE2 | AT5PTASE2 (MYO-INOSITOL POLYPHOSPHATE 5-PHOSPHATASE 2); inositol-polyphosphate 5-phosphatase | chr4:9991194-9994099 REVERSEmoderately similar to ( 365) loc_os10g28660 12010.m05745 protein type I inositol-1,4,5-trisphosphate 5-phosphatase CVP2, putative, expressed IPPc COG5411 Exo_endo_phos genomic_reference:SL2.40ch08 gene_region:5…	AT1G34120.2_Symbols:_IP5PI,_AT5P1,_ATIP5PI_inositol_polyphosphate_5-phosphatase_I_	2.96772	4.304e-09
solyc12g009880.1.1	not assigned.unknown	AT5G11090.1_Symbols:_serine-rich_protein-related_	14.986	3,73E-18	7.8328	4.77323e-53									DNA.synthesis/chromatin structure.histone	solyc01g080600.2.1	weakly similar to ( 189) AT4G40030 | Symbols: | histone H3.2 | chr4:18555840-18556417 REVERSEweakly similar to ( 180) H32_WHEAT Histone H3.2 - Triticum aestivum (Wheat)weakly similar to ( 186) loc_os06g06480 12006.m05373 protein core histone H2A/H2B/H3/H4 family protein, expressed H3 Histone HHT1 genomic_reference:SL2.40ch01 gene_region:72349619-72350293 transcript_region:SL2.40ch01:72349619..723…	AT5G65360.1_Symbols:_Histone_superfamily_protein_	-2.51547	0.0454966
solyc12g056090.1.1	not assigned.unknown	AT4G23760.1_Symbols:_Cox19-like_CHCH_family_protein_	10.492	0.0211	5.95206	0.0100194									DNA.synthesis/chromatin structure.histone	solyc02g084240.2.1	genomic_reference:SL2.40ch02 gene_region:41975280-41976442 transcript_region:SL2.40ch02:41975280..41976442+ go_terms:GO:0005634,GO:0000786 functional_description:"H1 histone-like protein (AHRD V1 ***- Q43511_SOLLC); contains Interpro domain(s) IPR005818 Histone H1/H5 "	AT2G18050.1_Symbols:_HIS1-3_histone_H1-3_	3.92108	2.10539e-13
solyc12g098800.1.1	not assigned.unknown	not available	-6.581	0.00112	-6.51501	1.34094e-07									DNA.synthesis/chromatin structure.histone	solyc04g074580.1.1	moderately similar to ( 225) AT4G40030 | Symbols: | histone H3.2 | chr4:18555840-18556417 REVERSEmoderately similar to ( 213) H33_VITVI Histone H3.3 - Vitis vinifera (Grape)moderately similar to ( 215) loc_os06g04030 12006.m05134 protein histone H3, putative, expressed H3 Histone HHT1 evidence_code:10F1H1E1IEG genomic_reference:SL2.40ch04 gene_region:58137965-58138375 transcript_region:SL2.40ch04…	AT5G10980.1_Symbols:_Histone_superfamily_protein_	2.7493	1.65965e-11
solyc12g098800.1.1	not assigned.unknown	not available	-6.385	0.00184	-6.98367	3.11116e-08									DNA.synthesis/chromatin structure.histone	solyc01g080600.2.1	weakly similar to ( 189) AT4G40030 | Symbols: | histone H3.2 | chr4:18555840-18556417 REVERSEweakly similar to ( 180) H32_WHEAT Histone H3.2 - Triticum aestivum (Wheat)weakly similar to ( 186) loc_os06g06480 12006.m05373 protein core histone H2A/H2B/H3/H4 family protein, expressed H3 Histone HHT1 genomic_reference:SL2.40ch01 gene_region:72349619-72350293 transcript_region:SL2.40ch01:72349619..723…	AT5G65360.1_Symbols:_Histone_superfamily_protein_	-2.36462	0.0447575
solyc03g119180.1.1	not assigned.unknown	not available	-4.757	0.000874	-4.41126	0.0066508									DNA.synthesis/chromatin structure.histone	solyc05g054610.1.1	weakly similar to ( 135) AT5G59970 | Symbols: | histone H4 | chr5:24146352-24146663 REVERSEweakly similar to ( 135) H4_CAPAN Histone H4 (CaH4) - Capsicum annuum (Bell pepper)weakly similar to ( 135) loc_os10g39410 12010.m06709 protein histone H4, putative, expressed H4 H4 HHT1 evidence_code:10F1H1E1IEG genomic_reference:SL2.40ch05 gene_region:63632794-63633105 transcript_region:SL2.40ch05:6363279…	AT5G59970.1_Symbols:_Histone_superfamily_protein_	-2.35964	0.0435788
solyc04g025040.1.1	not assigned.unknown	not available	-4.528	0.00297	-6.66966	1.40447e-12									DNA.synthesis/chromatin structure.histone	solyc05g055440.1.1	weakly similar to ( 159) AT5G22880 | Symbols: H2B, HTB2 | HTB2; DNA binding | chr5:7652130-7652567 REVERSEweakly similar to ( 162) H2B_GOSHI Histone H2B - Gossypium hirsutum (Upland cotton)weakly similar to ( 173) loc_os01g05970 12001.m07228 protein core histone H2A/H2B/H3/H4 family protein, expressed H2B evidence_code:10F1H1E1IEG genomic_reference:SL2.40ch05 gene_region:64237122-64237565 transcr…	AT1G07790.1_Symbols:_HTB1_Histone_superfamily_protein_	4.30009	9.87815e-13
solyc01g005390.2.1	nucleotide metabolism.salvage.NUDIX hydrolases	AT1G14860.1_Symbols:_atnudt18,_NUDT18_nudix_hydrolase_homolog_18_	6.967	3.36e-07	6.19695	3.641e-18									DNA.synthesis/chromatin structure.histone	solyc06g084020.2.1	genomic_reference:SL2.40ch06 gene_region:45575496-45576696 transcript_region:SL2.40ch06:45575496..45576696- go_terms:GO:0005634,GO:0000786 functional_description:"Histone H1 (AHRD V1 *-*- O65820_SOLLC); contains Interpro domain(s) IPR005818 Histone H1/H5 "	AT1G06760.1_Symbols:_winged-helix_DNA-binding_transcription_factor_family_protein_	2.01556	0.000287966
solyc05g012110.2.1	OPP.oxidative PP.6-phosphogluconolactonase	AT1G13700.1_Symbols:_PGL1_6-phosphogluconolactonase_1_	4.218	0.0125	2.36307	7.63498e-06									gluconeogenese/ glyoxylate cycle.malate synthase	solyc03g111120.2.1	moderately similar to ( 389) AT5G03860 | Symbols: MLS | MLS (MALATE SYNTHASE); malate synthase | chr5:1032276-1034527 REVERSEmoderately similar to ( 403) MASY_CUCSA Malate synthase, glyoxysomal (EC 2.3.3.9) - Cucumis sativus (Cucumber)moderately similar to ( 335) loc_os04g40990 12004.m09079 protein malate synthase, glyoxysomal, putative, expressed malate_synt_A Malate_synthase PRK09255 malate_syn…	AT5G03860.1_Symbols:_MLS_malate_synthase_	-31.7452	4.45642e-32
solyc05g010420.1.1	polyamine metabolism.synthesis.SAM decarboxylase	AT5G15950.1_Symbols:_Adenosylmethionine_decarboxylase_family_protein_	-4.23	0.000139	-5.65475	1.86061e-18									gluconeogenese/ glyoxylate cycle.PEPCK	solyc04g076880.2.1	nearly identical (1051) AT4G37870 | Symbols: PCK1, PEPCK | PCK1 (PHOSPHOENOLPYRUVATE CARBOXYKINASE 1); ATP binding / phosphoenolpyruvate carboxykinase (ATP)/ phosphoenolpyruvate carboxykinase/ purine nucleotide binding | chr4:17802974-17806332 REVERSEnearly identical (1026) PEPCK_CUCSA Phosphoenolpyruvate carboxykinase [ATP] (EC 4.1.1.49) (PEP carboxykinase) (Phosphoenolpyruvate carboxylase) (PEP…	AT4G37870.1_Symbols:_PCK1,_PEPCK_phosphoenolpyruvate_carboxykinase_1_	-3.08926	0.00159205
solyc01g102410.2.1	protein.aa activation.glutamate-tRNA ligase	AT5G26710.1_Symbols:_Glutamyl/glutaminyl-tRNA_synthetase,_class_Ic_	6.219	0.0109	4.19404	1.36239e-10									hormone metabolism.abscisic acid.induced-regulated-responsive-activated	solyc04g008960.2.1	weakly similar to ( 183) AT5G23370 | Symbols: | GRAM domain-containing protein / ABA-responsive protein-related | chr5:7863542-7864201 REVERSEweakly similar to ( 191) loc_os02g42440 12002.m09279 protein FIP1, putative, expressed genomic_reference:SL2.40ch04 gene_region:2559465-2560652 transcript_region:SL2.40ch04:2559465..2560652+ functional_description:"FIP1 (AHRD V1 **-- B6U778_MAIZE); contains…	AT5G08350.1_Symbols:_GRAM_domain-containing_protein_/_ABA-responsive_protein-related_	-3.09851	0.000514768
solyc03g111710.2.1	protein.degradation.ubiquitin.E3.BTB/POZ Cullin3.BTB/POZ	AT5G63160.1_Symbols:_BT1_BTB_and_TAZ_domain_protein_1_	-4.157	1,02E-5	-3.6608	2.42511e-05									hormone metabolism.abscisic acid.signal transduction	solyc06g083590.2.1	moderately similar to ( 327) AT3G24650 | Symbols: ABI3, SIS10 | ABI3 (ABA INSENSITIVE 3); DNA binding / basal transcription repressor/ transcription activator/ transcription factor | chr3:8997911-9000780 FORWARDmoderately similar to ( 234) VIV1_MAIZE Regulatory protein viviparous-1 - Zea mays (Maize)moderately similar to ( 229) loc_os01g68370 12001.m12940 protein protein viviparous, putative, exp…	AT1G28300.1_Symbols:_LEC2_AP2/B3-like_transcriptional_factor_family_protein_	8.42691	0.0205598
solyc10g008400.1.1	protein.degradation.ubiquitin.E3.RING	AT1G74990.1_Symbols:_RING/U-box_superfamily_protein_	5.15	2.71e-06	4.34243	2.80146e-16									hormone metabolism.auxin.induced-regulated-responsive-activated	solyc01g079880.2.1	moderately similar to ( 385) AT5G19140 | Symbols: ATAILP1, AILP1 | AILP1 | chr5:6423398-6425785 FORWARDweakly similar to ( 134) TSJT1_TOBAC Stem-specific protein TSJT1 - Nicotiana tabacum (Common tobacco)moderately similar to ( 317) loc_os11g05050 12011.m28725 protein stem-specific protein TSJT1, putative, expressedWali7 Gn_AT_II genomic_reference:SL2.40ch01 gene_region:71536915-71541059 transcri…	AT5G19140.1_Symbols:_ATAILP1,_AILP1_Aluminium_induced_protein_with_YGL_and_LRDR_motifs_	5.11898	1.01077e-33
solyc02g092290.2.1	protein.degradation.ubiquitin.E3.SCF.FBOX	AT3G03360.1_Symbols:_F-box/RNI-like_superfamily_protein_	15.9	1.79e-10	32.502	1.36117e-26									hormone metabolism.auxin.induced-regulated-responsive-activated	solyc01g086640.2.1	highly similar to ( 679) AT2G44500 | Symbols: | unknown protein | chr2:18374447-18376435 FORWARDmoderately similar to ( 253) loc_os04g47520 12004.m35417 protein auxin-independent growth promoter, putative, expressedDUF246 genomic_reference:SL2.40ch01 gene_region:73378678-73382504 transcript_region:SL2.40ch01:73378678..73382504+ functional_description:"Os03g0169000 protein (Fragment) (AHRD V1 ***-…	AT3G07900.1_Symbols:_O-fucosyltransferase_family_protein_	2.05854	0.00209961
solyc06g066770.1.1	protein.degradation.ubiquitin.E3.SCF.FBOX	AT1G80440.1_Symbols:_Galactose_oxidase/kelch_repeat_superfamily_protein_	11.835	6,73E-17	6.63872	1.4024e-19									hormone metabolism.auxin.induced-regulated-responsive-activated	solyc01g112070.2.1	highly similar to ( 677) AT1G76270 | Symbols: | unknown protein | chr1:28613554-28616537 REVERSEhighly similar to ( 669) loc_os04g47520 12004.m35417 protein auxin-independent growth promoter, putative, expressedDUF246 genomic_reference:SL2.40ch01 gene_region:89940951-89944973 transcript_region:SL2.40ch01:89940951..89944973- functional_description:"Os03g0169000 protein (Fragment) (AHRD V1 ***- Q0D…	AT4G16650.1_Symbols:_O-fucosyltransferase_family_protein_	2.49177	0.0234958
solyc02g086360.2.1	protein.postranslational modification	AT3G18230.1_Symbols:_Octicosapeptide/Phox/Bem1p_family_protein_	3.428	0.00335	3.57555	9.34444e-09									hormone metabolism.auxin.induced-regulated-responsive-activated	solyc02g084010.1.1	weakly similar to ( 143) AT4G34760 | Symbols: | auxin-responsive family protein | chr4:16582471-16582794 REVERSEvery weakly similar to (84.0) AX10A_SOYBN Auxin-induced protein X10A - Glycine max (Soybean)weakly similar to ( 106) loc_os02g24700 12002.m07617 protein OsSAUR8 - Auxin-responsive SAUR gene family member, expressedAuxin_inducible evidence_code:10F1H1E1IEG genomic_reference:SL2.40ch02 ge…	AT4G36110.1_Symbols:_SAUR-like_auxin-responsive_protein_family_	64.2294	2.89846e-05
solyc06g068450.1.1	protein.postranslational modification	AT5G25110.1_Symbols:_CIPK25,_SnRK3.25_CBL-interacting_protein_kinase_25_	8.476	7.55e-06	10.1626	2.05191e-34									hormone metabolism.auxin.induced-regulated-responsive-activated	solyc03g006490.2.1	moderately similar to ( 330) AT4G27450 | Symbols: | unknown protein | chr4:13727665-13728683 REVERSEweakly similar to ( 121) TSJT1_TOBAC Stem-specific protein TSJT1 - Nicotiana tabacum (Common tobacco)moderately similar to ( 221) loc_os03g53270 12003.m35408 protein stem-specific protein TSJT1, putative, expressedWali7 genomic_reference:SL2.40ch03 gene_region:1074627-1077380 transcript_region:SL2.…	AT4G27450.1_Symbols:_Aluminium_induced_protein_with_YGL_and_LRDR_motifs_	-2.68541	0.00196989
solyc06g076400.2.1	protein.postranslational modification	AT2G29380.1_Symbols:_HAI3_highly_ABA-induced_PP2C_gene_3_	27.286	0.000129	43.8462	5.35856e-23									hormone metabolism.auxin.induced-regulated-responsive-activated	solyc03g082510.1.1	weakly similar to ( 125) AT4G00880 | Symbols: | auxin-responsive family protein | chr4:366692-367060 REVERSEAuxin_inducible evidence_code:10F1H1E1IEG genomic_reference:SL2.40ch03 gene_region:45984894-45985238 transcript_region:SL2.40ch03:45984894..45985238- functional_description:"Auxin-responsive family protein (AHRD V1 **-- D7M515_ARALY); contains Interpro domain(s) IPR003676 Auxin responsive S…	AT5G53590.1_Symbols:_SAUR-like_auxin-responsive_protein_family_	-5.88748	0.0242431
solyc12g005030.1.1	protein.postranslational modification	AT3G20410.1_Symbols:_CPK9_calmodulin-domain_protein_kinase_9_	10.042	1.99e-07	18.9195	2.56353e-46									hormone metabolism.auxin.induced-regulated-responsive-activated	solyc05g041870.1.1	weakly similar to ( 147) AT5G47530 | Symbols: | auxin-responsive protein, putative | chr5:19281471-19282870 FORWARDweakly similar to ( 132) loc_os08g24790 12008.m06498 protein membrane protein, putative, expressed DUF568 evidence_code:10F0H1E1IEG genomic_reference:SL2.40ch05 gene_region:52937644-52938210 transcript_region:SL2.40ch05:52937644..52938210- functional_description:"Auxin-induced protei…	AT5G47530.1_Symbols:_Auxin-responsive_family_protein_	2.15877	0.0240577
solyc03g043960.2.1	protein.targeting.secretory pathway.unspecified	AT5G67560.1_Symbols:_ATARLA1D,_ARLA1D_ADP-ribosylation_factor-like_A1D_	5.467	0.00992	2.98632	0.00422863									hormone metabolism.auxin.induced-regulated-responsive-activated	solyc05g041910.2.1	moderately similar to ( 412) AT5G47530 | Symbols: | auxin-responsive protein, putative | chr5:19281471-19282870 FORWARDmoderately similar to ( 345) loc_os03g09900 12003.m06444 protein membrane protein, putative, expressed DUF568 B561 genomic_reference:SL2.40ch05 gene_region:53328283-53331147 transcript_region:SL2.40ch05:53328283..53331147+ functional_description:"Membrane protein (AHRD V1 **-- B6…	AT5G47530.1_Symbols:_Auxin-responsive_family_protein_	2.46966	0.000188785
solyc09g009260.2.1	PS.calvin cycle.aldolase	AT5G03690.1_Symbols:_Aldolase_superfamily_protein_	8.072	7.7e-17	2.80899	1.54908e-08									hormone metabolism.auxin.induced-regulated-responsive-activated	solyc07g014620.1.1	very weakly similar to (92.0) AT5G20810 | Symbols: | auxin-responsive protein, putative / small auxin up RNA (SAUR_B) | chr5:7044791-7045363 FORWARDvery weakly similar to (83.6) loc_os02g05060 12002.m05854 protein OsSAUR5 - Auxin-responsive SAUR gene family member, expressedAuxin_inducible evidence_code:10F1H0E1IEG genomic_reference:SL2.40ch07 gene_region:4983133-4983585 transcript_region:SL2.40c…	AT5G10990.1_Symbols:_SAUR-like_auxin-responsive_protein_family_	-4.87152	0.037245
solyc07g066600.2.1	PS.calvin cycle.phosphoglycerate kinase	AT1G79550.1_Symbols:_PGK_phosphoglycerate_kinase_	3.044	0.03	3.14611	1.57062e-17									hormone metabolism.auxin.induced-regulated-responsive-activated	solyc07g048070.2.1	moderately similar to ( 392) AT5G47530 | Symbols: | auxin-responsive protein, putative | chr5:19281471-19282870 FORWARDmoderately similar to ( 356) loc_os03g09900 12003.m06444 protein membrane protein, putative, expressed DUF568 B561 genomic_reference:SL2.40ch07 gene_region:56576167-56578449 transcript_region:SL2.40ch07:56576167..56578449+ functional_description:"Membrane protein (AHRD V1 **-- B6…	AT5G47530.1_Symbols:_Auxin-responsive_family_protein_	4.01997	0.000256451
solyc11g068430.1.1	PS.lightreaction.other electron carrier (ox/red).ferredoxin	AT2G27510.1_Symbols:_ATFD3,_FD3_ferredoxin_3_	5.37	0.00176	4.68708	6.92612e-17									hormone metabolism.auxin.induced-regulated-responsive-activated	solyc07g066560.1.1	weakly similar to ( 137) AT3G12830 | Symbols: | auxin-responsive family protein | chr3:4079117-4079515 REVERSEAuxin_inducible evidence_code:10F0H1E0IEG genomic_reference:SL2.40ch07 gene_region:65176999-65177379 transcript_region:SL2.40ch07:65176999..65177379+ functional_description:"Auxin responsive SAUR protein (AHRD V1 *-*- Q1SN26_MEDTR); contains Interpro domain(s) IPR003676 Auxin responsive S…	AT3G12830.1_Symbols:_SAUR-like_auxin-responsive_protein_family_	3.13556	3.53045e-05
solyc12g008470.1.1	redox.ascorbate and glutathione	AT1G60660.1_Symbols:_B5_#5,_ATCB5LP,_CB5LP_cytochrome_B5-like_protein_	11.464	1,64E-14	10.1643	2.07401e-18									hormone metabolism.auxin.induced-regulated-responsive-activated	solyc09g097890.2.1	moderately similar to ( 343) AT3G25290 | Symbols: | auxin-responsive family protein | chr3:9208955-9210353 FORWARDmoderately similar to ( 291) loc_os08g41280 12008.m08106 protein membrane protein, putative, expressed DUF568 B561 genomic_reference:SL2.40ch09 gene_region:67160397-67162627 transcript_region:SL2.40ch09:67160397..67162627+ functional_description:"Membrane protein (AHRD V1 **-- B6ST21_…	AT3G25290.1_Symbols:_Auxin-responsive_family_protein_	-21.414	0.0040038
solyc08g081530.2.1	redox.ascorbate and glutathione.ascorbate	AT1G63940.2_Symbols:_MDAR6_monodehydroascorbate_reductase_6_	-3.8	2,39E-4	-2.19504	0.0175817									hormone metabolism.auxin.induced-regulated-responsive-activated	solyc09g097960.2.1	highly similar to ( 562) AT1G60710 | Symbols: ATB2 | ATB2; oxidoreductase | chr1:22355073-22356627 REVERSEhighly similar to ( 537) A115_TOBAC Auxin-induced protein PCNT115 - Nicotiana tabacum (Common tobacco)highly similar to ( 564) loc_os04g26910 12004.m07816 protein auxin-induced protein PCNT115, putative, expressed Tas Aldo_ket_red ARA1 COG4989 PRK10376 PRK09912 COG1453 PRK10625 dkgB genomic_r…	AT1G60710.1_Symbols:_ATB2_NAD(P)-linked_oxidoreductase_superfamily_protein_	5.73481	0.000542358
solyc03g115870.2.1	redox.thioredoxin	AT5G61440.1_Symbols:_ACHT5_atypical_CYS_HIS_rich_thioredoxin_5_	4.413	0.000109	2.20524	0.000193746									hormone metabolism.auxin.induced-regulated-responsive-activated	solyc03g082510.1.1	weakly similar to ( 125) AT4G00880 | Symbols: | auxin-responsive family protein | chr4:366692-367060 REVERSEAuxin_inducible evidence_code:10F1H1E1IEG genomic_reference:SL2.40ch03 gene_region:45984894-45985238 transcript_region:SL2.40ch03:45984894..45985238- functional_description:"Auxin-responsive family protein (AHRD V1 **-- D7M515_ARALY); contains Interpro domain(s) IPR003676 Auxin responsive S…	AT5G53590.1_Symbols:_SAUR-like_auxin-responsive_protein_family_	-5.36766	0.0307453
solyc05g009790.1.1	RNA.regulation of transcription.AP2/EREBP, APETALA2/Ethylene-responsive element binding protein family	AT3G25730.1_Symbols:_EDF3_ethylene_response_DNA_binding_factor_3_	4.343	1.63e-06	2.70242	6.60824e-10									hormone metabolism.auxin.induced-regulated-responsive-activated	solyc07g014620.1.1	very weakly similar to (92.0) AT5G20810 | Symbols: | auxin-responsive protein, putative / small auxin up RNA (SAUR_B) | chr5:7044791-7045363 FORWARDvery weakly similar to (83.6) loc_os02g05060 12002.m05854 protein OsSAUR5 - Auxin-responsive SAUR gene family member, expressedAuxin_inducible evidence_code:10F1H0E1IEG genomic_reference:SL2.40ch07 gene_region:4983133-4983585 transcript_region:SL2.40c…	AT5G10990.1_Symbols:_SAUR-like_auxin-responsive_protein_family_	-5.04445	0.0260489
solyc06g063070.2.1	RNA.regulation of transcription.AP2/EREBP, APETALA2/Ethylene-responsive element binding protein family	AT3G16770.1_Symbols:_RAP2.3,_ATEBP,_ERF72,_EBP_ethylene-responsive_element_binding_protein_	-3.425	0.000108	-3.36551	1.56451e-10									hormone metabolism.auxin.induced-regulated-responsive-activated	solyc10g018340.1.1	weakly similar to ( 129) AT2G45210 | Symbols: | auxin-responsive protein-related | chr2:18641884-18642372 FORWARDAuxin_inducible evidence_code:10F1H1E1IEG genomic_reference:SL2.40ch10 gene_region:7363928-7364344 transcript_region:SL2.40ch10:7363928..7364344- functional_description:"Auxin responsive SAUR protein (AHRD V1 *-*- Q1SN26_MEDTR); contains Interpro domain(s) IPR003676 Auxin responsive SA…	AT3G60690.1_Symbols:_SAUR-like_auxin-responsive_protein_family_	8.82182	0.0253914
solyc09g075420.2.1	RNA.regulation of transcription.AP2/EREBP, APETALA2/Ethylene-responsive element binding protein family	AT3G14230.1_Symbols:_RAP2.2_related_to_AP2_2_	7.125	0.000578	8.31863	8.24611e-20									hormone metabolism.auxin.signal transduction	solyc02g079190.2.1	highly similar to ( 643) AT3G62980 | Symbols: TIR1 | TIR1 (TRANSPORT INHIBITOR RESPONSE 1); auxin binding / protein binding / ubiquitin-protein ligase | chr3:23273479-23276181 REVERSEhighly similar to ( 632) loc_os04g32460 12004.m35129 protein transport inhibitor response 1 protein, putative, expressed genomic_reference:SL2.40ch02 gene_region:38380126-38384863 transcript_region:SL2.40ch02:3838012…	AT3G62980.1_Symbols:_TIR1_F-box/RNI-like_superfamily_protein_	2.5126	3.28456e-05
solyc02g085910.2.1	RNA.regulation of transcription.AS2,Lateral Organ Boundaries Gene Family	AT1G67100.1_Symbols:_LBD40_LOB_domain-containing_protein_40_	13.748	5,04E-7	7.50363	2.44735e-06									hormone metabolism.brassinosteroid.synthesis-degradation.BRs.DET2	solyc11g006270.1.1	moderately similar to ( 221) AT5G16010 | Symbols: | 3-oxo-5-alpha-steroid 4-dehydrogenase family protein / steroid 5-alpha-reductase family protein | chr5:5227982-5229012 FORWARDweakly similar to ( 185) loc_os07g06800 12007.m05140 protein 3-oxo-5-alpha-steroid 4-dehydrogenase 2, putative, expressed Steroid_dh evidence_code:10F0H1E1IEG genomic_reference:SL2.40ch11 gene_region:1009775-1012021 trans…	AT5G16010.1_Symbols:_3-oxo-5-alpha-steroid_4-dehydrogenase_family_protein_	-3.29007	0.000109121
solyc03g119530.2.1	RNA.regulation of transcription.AS2,Lateral Organ Boundaries Gene Family	AT1G67100.1_Symbols:_LBD40_LOB_domain-containing_protein_40_	8.457	0.00831	6.50336	7.9579e-15									hormone metabolism.brassinosteroid.synthesis-degradation.sterols.DWF1	solyc02g069490.2.1	highly similar to ( 885) AT3G19820 | Symbols: DWF1, DIM, EVE1, DIM1, CBB1 | DWF1 (DWARF 1); calmodulin binding / catalytic | chr3:6879835-6881616 REVERSEhighly similar to ( 889) DIM_PEA Cell elongation protein diminuto - Pisum sativum (Garden pea)highly similar to ( 902) loc_os10g25780 12010.m21783 protein cell elongation protein diminuto, putative, expressed GlcD genomic_reference:SL2.40ch02 gen…	AT3G19820.1_Symbols:_DWF1,_DIM,_EVE1,_DIM1,_CBB1_cell_elongation_protein_/_DWARF1_/_DIMINUTO_(DIM)_	-4.6684	1.72528e-05
solyc06g007390.2.1	RNA.regulation of transcription.AS2,Lateral Organ Boundaries Gene Family	AT2G30130.1_Symbols:_ASL5,_LBD12,_PCK1_Lateral_organ_boundaries_(LOB)_domain_family_protein_	8.379	0.0116	6.10306	2.30821e-05									hormone metabolism.ethylene.induced-regulated-responsive-activated	solyc02g079760.2.1	weakly similar to ( 167) AT1G61660 | Symbols: | basic helix-loop-helix (bHLH) family protein | chr1:22754603-22756171 REVERSEweakly similar to ( 178) loc_os05g42180 12005.m08391 protein conserved hypothetical protein genomic_reference:SL2.40ch02 gene_region:38783027-38785687 transcript_region:SL2.40ch02:38783027..38785687- go_terms:GO:0005634,GO:0045449 functional_description:"BHLH transcription …	AT4G21340.1_Symbols:_B70_basic_helix-loop-helix_(bHLH)_DNA-binding_superfamily_protein_	2.6871	4.52566e-06
solyc06g084070.2.1	RNA.regulation of transcription.Aux/IAA family	AT4G14560.1_Symbols:_IAA1,_AXR5_indole-3-acetic_acid_inducible_	11.251	0.00206	29.8115	1.16827e-48									hormone metabolism.ethylene.signal transduction	solyc02g077370.1.1	weakly similar to ( 105) AT3G23240 | Symbols: ERF1, ATERF1 | ERF1 (ETHYLENE RESPONSE FACTOR 1); DNA binding / transcription activator/ transcription factor | chr3:8295705-8296361 FORWARDvery weakly similar to (94.4) ERF2_TOBAC Ethylene-responsive transcription factor 2 (Ethylene-responsive element-binding factor 2) (EREBP-2) (NtERF2) - Nicotiana tabacum (Common tobacco)very weakly similar to (98.…	AT3G23240.1_Symbols:_ERF1,_ATERF1_ethylene_response_factor_1_	15.2998	1.02843e-07
solyc00g050430.2.1	RNA.regulation of transcription.bHLH,Basic Helix-Loop-Helix family	AT5G65640.1_Symbols:_bHLH093_beta_HLH_protein_93_	16.366	8.03e-08	22.1007	2.63334e-13									hormone metabolism.ethylene.synthesis-degradation	solyc01g067620.2.1	highly similar to ( 510) AT3G21420 | Symbols: | oxidoreductase, 2OG-Fe(II) oxygenase family protein | chr3:7541579-7543221 FORWARDweakly similar to ( 200) FLS_SOLTU Flavonol synthase/flavanone 3-hydroxylase (EC 1.14.11.23) (EC 1.14.11.9) (FLS) - Solanum tuberosum (Potato)moderately similar to ( 451) loc_os01g70930 12001.m13137 protein flavonol synthase/flavanone 3-hydroxylase, putative, expressed…	AT3G21420.1_Symbols:_2-oxoglutarate_(2OG)_and_Fe(II)-dependent_oxygenase_superfamily_protein_	2.18008	0.00846504
solyc01g079480.2.1	RNA.regulation of transcription.bZIP transcription factor family	AT3G62420.1_Symbols:_ATBZIP53,_BZIP53_basic_region/leucine_zipper_motif_53_	2.958	0.00518	2.02019	3.38874e-05									hormone metabolism.ethylene.synthesis-degradation	solyc02g036350.2.1	moderately similar to ( 469) AT1G05010 | Symbols: EFE, ACO4, EAT1 | EFE (ETHYLENE-FORMING ENZYME); 1-aminocyclopropane-1-carboxylate oxidase | chr1:1431419-1432695 REVERSEhighly similar to ( 517) ACCO_ACTCH 1-aminocyclopropane-1-carboxylate oxidase (EC 1.14.17.4) (ACC oxidase) (Ethylene-forming enzyme) (EFE) - Actinidia chinensis (Kiwi) (Yangtao)moderately similar to ( 415) loc_os09g27820 12009.m…	AT1G05010.1_Symbols:_EFE,_ACO4,_EAT1_ethylene-forming_enzyme_	-9.38745	0.0253914
solyc11g069510.1.1	RNA.regulation of transcription.C2C2(Zn) GATA transcription factor family	AT3G54810.2_Symbols:_BME3-ZF,_BME3,_GATA8_Plant-specific_GATA-type_zinc_finger_transcription_factor_family_protein_	6.617	3,26E-6	4.95639	3.45341e-05									hormone metabolism.ethylene.synthesis-degradation	solyc02g071470.2.1	moderately similar to ( 377) AT4G25300 | Symbols: | oxidoreductase, 2OG-Fe(II) oxygenase family protein | chr4:12945780-12946642 FORWARDweakly similar to ( 163) FLS_SOLTU Flavonol synthase/flavanone 3-hydroxylase (EC 1.14.11.23) (EC 1.14.11.9) (FLS) - Solanum tuberosum (Potato)moderately similar to ( 290) loc_os01g24980 12001.m43008 protein naringenin,2-oxoglutarate 3-dioxygenase, putative, expre…	AT1G17020.1_Symbols:_SRG1,_ATSRG1_senescence-related_gene_1_	2.5412	1.82232e-05
solyc12g008660.1.1	RNA.regulation of transcription.C3H zinc finger family	AT1G03790.1_Symbols:_SOM_Zinc_finger_C-x8-C-x5-C-x3-H_type_family_protein_	5.043	0.0241	2.77842	0.000121672									hormone metabolism.ethylene.synthesis-degradation	solyc03g116260.2.1	weakly similar to ( 142) AT3G19000 | Symbols: | oxidoreductase, 2OG-Fe(II) oxygenase family protein | chr3:6554004-6554987 REVERSEweakly similar to ( 133) ACCO1_MALDO 1-aminocyclopropane-1-carboxylate oxidase 1 (EC 1.14.17.4) (ACC oxidase 1) (Ethylene-forming enzyme) (EFE) (Protein AP4) (PAE12) - Malus domestica (Apple) (Malus sylvestris)moderately similar to ( 300) loc_os04g55070 12004.m10399 pr…	AT5G08640.1_Symbols:_FLS,_ATFLS1,_FLS1_flavonol_synthase_1_	-9.85541	2.25384e-06
solyc07g062600.2.1	RNA.regulation of transcription.PHD finger transcription factor	AT3G14980.1_Symbols:_Acyl-CoA_N-acyltransferase_with_RING/FYVE/PHD-type_zinc_finger_protein_	6.685	0.00349	4.66445	8.60479e-08									hormone metabolism.ethylene.synthesis-degradation	solyc03g116270.2.1	weakly similar to ( 134) AT3G11180 | Symbols: | oxidoreductase, 2OG-Fe(II) oxygenase family protein | chr3:3504249-3506688 FORWARDweakly similar to ( 133) ACCO1_ORYSA 1-aminocyclopropane-1-carboxylate oxidase 1 (EC 1.14.17.4) (ACC oxidase 1) (Ethylene-forming enzyme) (EFE) - Oryza sativa (Rice)moderately similar to ( 309) loc_os04g55070 12004.m10399 protein gibberellin 20 oxidase 2, putative PcbC…	AT5G08640.1_Symbols:_FLS,_ATFLS1,_FLS1_flavonol_synthase_1_	-11.4162	1.38537e-13
solyc02g093910.2.1	RNA.regulation of transcription.putative transcription regulator	AT1G51540.1_Symbols:_Galactose_oxidase/kelch_repeat_superfamily_protein_	14.372	1.36e-11	11.8705	2.14312e-18									hormone metabolism.ethylene.synthesis-degradation	solyc06g073580.2.1	weakly similar to ( 195) AT4G10490 | Symbols: | oxidoreductase, 2OG-Fe(II) oxygenase family protein | chr4:6483900-6485179 FORWARDweakly similar to ( 146) LDOX_MALDO Leucoanthocyanidin dioxygenase (EC 1.14.11.19) (LDOX) (Leucocyanidin oxygenase) (Leucoanthocyanidin hydroxylase) (Anthocyanidin synthase) - Malus domestica (Apple) (Malus sylvestris)weakly similar to ( 194) loc_os10g39140 12010.m0668…	AT4G10490.1_Symbols:_2-oxoglutarate_(2OG)_and_Fe(II)-dependent_oxygenase_superfamily_protein_	-24.8552	1.1485e-10
solyc04g076220.2.1	RNA.regulation of transcription.putative transcription regulator	AT5G49700.1_Symbols:_Predicted_AT-hook_DNA-binding_family_protein_	5.636	5.36e-05	3.41623	8.20121e-05									hormone metabolism.ethylene.synthesis-degradation	solyc07g026650.2.1	moderately similar to ( 427) AT2G19590 | Symbols: ACO1 | ACO1 (ACC OXIDASE 1); 1-aminocyclopropane-1-carboxylate oxidase | chr2:8476239-8477354 REVERSEmoderately similar to ( 325) ACCO_ACTCH 1-aminocyclopropane-1-carboxylate oxidase (EC 1.14.17.4) (ACC oxidase) (Ethylene-forming enzyme) (EFE) - Actinidia chinensis (Kiwi) (Yangtao)moderately similar to ( 342) loc_os06g37590 12006.m08294 protein 1-…	AT2G19590.1_Symbols:_ACO1,_ATACO1_ACC_oxidase_1_	44.9608	6.93168e-10
solyc06g060500.1.1	RNA.regulation of transcription.putative transcription regulator	AT2G42940.1_Symbols:_Predicted_AT-hook_DNA-binding_family_protein_	5.917	0.000347	3.48093	1.8774e-07									hormone metabolism.ethylene.synthesis-degradation	solyc07g043420.2.1	moderately similar to ( 202) AT5G24530 | Symbols: DMR6 | DMR6 (DOWNY MILDEW RESISTANT 6); oxidoreductase/ oxidoreductase, acting on paired donors, with incorporation or reduction of molecular oxygen, 2-oxoglutarate as one donor, and incorporation of one atom each of oxygen into both donors | chr5:8378964-8383154 FORWARDweakly similar to ( 176) FL3H_MALDO Naringenin,2-oxoglutarate 3-dioxygenase (E…	AT4G10500.1_Symbols:_2-oxoglutarate_(2OG)_and_Fe(II)-dependent_oxygenase_superfamily_protein_	-3.31277	1.26296e-05
solyc09g008830.2.1	RNA.regulation of transcription.Trihelix, Triple-Helix transcription factor family	AT3G10040.1_Symbols:_sequence-specific_DNA_binding_transcription_factors_	18.582	0.00985	30.5296	2.37841e-52									hormone metabolism.ethylene.synthesis-degradation	solyc09g089580.2.1	moderately similar to ( 382) AT1G06620 | Symbols: | 2-oxoglutarate-dependent dioxygenase, putative | chr1:2025618-2027094 FORWARDmoderately similar to ( 327) DV4H_CATRO Desacetoxyvindoline 4-hydroxylase (EC 1.14.11.20) - Catharanthus roseus (Rosy periwinkle) (Madagascar periwinkle)moderately similar to ( 298) loc_os03g48430 12003.m09851 protein 1-aminocyclopropane-1-carboxylate oxidase, putative,…	AT1G06620.1_Symbols:_2-oxoglutarate_(2OG)_and_Fe(II)-dependent_oxygenase_superfamily_protein_	6.56068	4.57854e-05
solyc06g054600.2.1	RNA.regulation of transcription.unclassified	AT3G02830.1_Symbols:_ZFN1_zinc_finger_protein_1_	14.241	5.63e-08	12.6747	8.93275e-11									hormone metabolism.ethylene.synthesis-degradation	solyc09g089780.2.1	moderately similar to ( 327) AT1G06620 | Symbols: | 2-oxoglutarate-dependent dioxygenase, putative | chr1:2025618-2027094 FORWARDmoderately similar to ( 336) DV4H_CATRO Desacetoxyvindoline 4-hydroxylase (EC 1.14.11.20) - Catharanthus roseus (Rosy periwinkle) (Madagascar periwinkle)moderately similar to ( 261) loc_os04g10350 12004.m06287 protein 1-aminocyclopropane-1-carboxylate oxidase, putative,…	AT5G59530.1_Symbols:_2-oxoglutarate_(2OG)_and_Fe(II)-dependent_oxygenase_superfamily_protein_	-7.29353	9.1355e-05
solyc06g054620.2.1	RNA.regulation of transcription.unclassified	AT3G02830.1_Symbols:_ZFN1_zinc_finger_protein_1_	15.213	4.75e-08	15.3396	8.2979e-12									hormone metabolism.ethylene.synthesis-degradation	solyc11g010400.1.1	moderately similar to ( 228) AT4G10490 | Symbols: | oxidoreductase, 2OG-Fe(II) oxygenase family protein | chr4:6483900-6485179 FORWARDweakly similar to ( 160) ACCO2_MALDO 1-aminocyclopropane-1-carboxylate oxidase 2 (EC 1.14.17.4) (ACC oxidase 2) (Ethylene-forming enzyme) (EFE) - Malus domestica (Apple) (Malus sylvestris)moderately similar to ( 229) loc_os04g49194 12004.m09854 protein naringenin,2…	AT5G24530.1_Symbols:_DMR6_2-oxoglutarate_(2OG)_and_Fe(II)-dependent_oxygenase_superfamily_protein_	-3.23075	0.00345211
solyc08g079700.1.1	RNA.regulation of transcription.unclassified	AT1G12440.1_Symbols:_A20/AN1-like_zinc_finger_family_protein_	3.369	0.00247	2.17762	0.000199682									hormone metabolism.ethylene.synthesis-degradation	solyc11g072200.1.1	weakly similar to ( 184) AT5G24530 | Symbols: DMR6 | DMR6 (DOWNY MILDEW RESISTANT 6); oxidoreductase/ oxidoreductase, acting on paired donors, with incorporation or reduction of molecular oxygen, 2-oxoglutarate as one donor, and incorporation of one atom each of oxygen into both donors | chr5:8378964-8383154 FORWARDweakly similar to ( 139) LDOX_MALDO Leucoanthocyanidin dioxygenase (EC 1.14.11.19)…	AT5G24530.1_Symbols:_DMR6_2-oxoglutarate_(2OG)_and_Fe(II)-dependent_oxygenase_superfamily_protein_	-12.6532	1.1394e-08
solyc10g006220.2.1	RNA.regulation of transcription.unclassified	AT5G12980.1_Symbols:_Cell_differentiation,_Rcd1-like_protein_	11.662	4.84e-05	7.37539	3.45366e-05									hormone metabolism.ethylene.synthesis-degradation	solyc12g006380.1.1	moderately similar to ( 414) AT1G06620 | Symbols: | 2-oxoglutarate-dependent dioxygenase, putative | chr1:2025618-2027094 FORWARDmoderately similar to ( 386) DV4H_CATRO Desacetoxyvindoline 4-hydroxylase (EC 1.14.11.20) - Catharanthus roseus (Rosy periwinkle) (Madagascar periwinkle)moderately similar to ( 351) loc_os03g48430 12003.m09851 protein 1-aminocyclopropane-1-carboxylate oxidase, putative,…	AT5G59540.1_Symbols:_2-oxoglutarate_(2OG)_and_Fe(II)-dependent_oxygenase_superfamily_protein_	6.02185	0.000266757
solyc02g032860.2.1	S-assimilation.APR	AT4G21990.1_Symbols:_APR3,_PRH-26,_PRH26,_ATAPR3_APS_reductase_3_	7.971	0.0225	4.62209	3.37076e-09									hormone metabolism.ethylene.synthesis-degradation.1-aminocyclopropane-1-carboxylate synthase	solyc02g091990.2.1	highly similar to ( 709) AT4G37770 | Symbols: ACS8 | ACS8; 1-aminocyclopropane-1-carboxylate synthase | chr4:17752222-17753925 FORWARDhighly similar to ( 718) 1A12_CUCMA 1-aminocyclopropane-1-carboxylate synthase CMA101 (EC 4.4.1.14) (ACC synthase) (S-adenosyl-L-methionine methylthioadenosine-lyase) - Cucurbita maxima (Pumpkin) (Winter squash)highly similar to ( 644) loc_os03g51740 12003.m10154 p…	AT3G49700.1_Symbols:_ETO3,_ACS9,_AtACS9_1-aminocyclopropane-1-carboxylate_synthase_9_	13.5618	3.21587e-12
solyc03g031860.2.1	secondary metabolism.isoprenoids.carotenoids.phytoene synthase	AT5G17230.3_Symbols:_PSY_PHYTOENE_SYNTHASE_	9.383	0.0427	4.39285	1.85061e-09									hormone metabolism.gibberelin.induced-regulated-responsive-activated	solyc03g116060.2.1	weakly similar to ( 117) AT1G74670 | Symbols: | gibberellin-responsive protein, putative | chr1:28053378-28053893 FORWARDweakly similar to ( 114) loc_os09g24840 12009.m22085 protein GAST1 protein precursor, putative, expressedGASA genomic_reference:SL2.40ch03 gene_region:59623782-59625317 transcript_region:SL2.40ch03:59623782..59625317- functional_description:"Gibberellin-regulated protein (AHRD …	AT1G74670.1_Symbols:_Gibberellin-regulated_family_protein_	-6.66526	3.87712e-12
solyc02g082260.2.1	secondary metabolism.isoprenoids.mevalonate pathway.HMG-CoA reductase	AT1G76490.1_Symbols:_HMG1,_HMGR1,_AtHMGR1_hydroxy_methylglutaryl_CoA_reductase_1_	5.709	0.0267	4.92558	1.69904e-15									hormone metabolism.gibberelin.induced-regulated-responsive-activated	solyc05g006160.2.1	genomic_reference:SL2.40ch05 gene_region:846758-847742 transcript_region:SL2.40ch05:846758..847742- go_terms:GO:0005515 functional_description:"Gibberellin-regulated protein 2 (AHRD V1 **-- B6TLZ8_MAIZE); contains Interpro domain(s) IPR003854 Gibberellin regulated protein "	AT5G14920.1_Symbols:_Gibberellin-regulated_family_protein_	6.02284	0.000290774
solyc09g014280.1.1	secondary metabolism.phenylpropanoids	AT5G01210.1_Symbols:_HXXXD-type_acyl-transferase_family_protein_	-19.661	6.13e-24	-20.9064	4.9873e-57									hormone metabolism.gibberelin.induced-regulated-responsive-activated	solyc06g007910.2.1	genomic_reference:SL2.40ch06 gene_region:1795940-1797216 transcript_region:SL2.40ch06:1795940..1797216+ go_terms:GO:0005515 functional_description:"Gibberellin regulated protein (AHRD V1 **-- Q2HRH3_MEDTR); contains Interpro domain(s) IPR003854 Gibberellin regulated protein "	AT1G74670.1_Symbols:_Gibberellin-regulated_family_protein_	-6.94848	9.17418e-08
solyc09g014280.1.1	secondary metabolism.phenylpropanoids	AT5G01210.1_Symbols:_HXXXD-type_acyl-transferase_family_protein_	-20.579	5,06E-28	-19.3837	3.60966e-59									hormone metabolism.gibberelin.induced-regulated-responsive-activated	solyc11g011210.1.1	very weakly similar to (83.2) AT1G74670 | Symbols: | gibberellin-responsive protein, putative | chr1:28053378-28053893 FORWARDvery weakly similar to (91.7) loc_os05g31280 12005.m07361 protein GAST1 protein precursor, putative, expressedGASA evidence_code:10F0H1E1IEG genomic_reference:SL2.40ch11 gene_region:4263748-4264776 transcript_region:SL2.40ch11:4263748..4264776- go_terms:GO:0005515 function…	AT3G02885.1_Symbols:_GASA5_GAST1_protein_homolog_5_	-2.33284	0.000748254
solyc03g031630.2.1	signalling.calcium	AT2G44310.1_Symbols:_Calcium-binding_EF-hand_family_protein_	136.793	2.19e-05	935.408	2.9662e-38									hormone metabolism.gibberelin.synthesis-degradation	solyc06g067860.2.1	moderately similar to ( 312) AT1G52800 | Symbols: | oxidoreductase, 2OG-Fe(II) oxygenase family protein | chr1:19664044-19665362 FORWARDweakly similar to ( 156) loc_os08g32170 12008.m07211 protein oxidoreductase, putative, expressed PcbC genomic_reference:SL2.40ch06 gene_region:38448249-38449744 transcript_region:SL2.40ch06:38448249..38449744- go_terms:GO:0016706 functional_description:"2-oxoglut…	AT1G52800.1_Symbols:_2-oxoglutarate_(2OG)_and_Fe(II)-dependent_oxygenase_superfamily_protein_	-2.93779	2.5172e-05
solyc10g079420.1.1	signalling.calcium	AT2G41410.1_Symbols:_Calcium-binding_EF-hand_family_protein_	5.315	2.75e-06	4.1481	1.41528e-12									hormone metabolism.gibberelin.synthesis-degradation	solyc06g067870.2.1	moderately similar to ( 323) AT1G52800 | Symbols: | oxidoreductase, 2OG-Fe(II) oxygenase family protein | chr1:19664044-19665362 FORWARDweakly similar to ( 166) loc_os08g32170 12008.m07211 protein oxidoreductase, putative, expressed PcbC genomic_reference:SL2.40ch06 gene_region:38454720-38457123 transcript_region:SL2.40ch06:38454720..38457123- go_terms:GO:0016491 functional_description:"2-oxoglut…	AT1G52790.1_Symbols:_2-oxoglutarate_(2OG)_and_Fe(II)-dependent_oxygenase_superfamily_protein_	-2.87943	0.00424402
solyc12g005040.1.1	signalling.calcium	AT4G04720.1_Symbols:_CPK21_calcium-dependent_protein_kinase_21_	8.698	6.02e-05	17.8204	1.3519e-56									hormone metabolism.gibberelin.synthesis-degradation.GA20 oxidase	solyc06g066830.2.1	moderately similar to ( 469) AT1G52820 | Symbols: | 2-oxoglutarate-dependent dioxygenase, putative | chr1:19669216-19670321 FORWARDweakly similar to ( 106) GAOX2_ORYSA Gibberellin 20 oxidase 2 (EC 1.14.11.-) (Gibberellin C-20 oxidase 2) (GA 20-oxidase 2) (Os20ox2) (Semidwarf-1 protein) - Oryza sativa (Rice)moderately similar to ( 224) loc_os08g32170 12008.m07211 protein oxidoreductase, putative, …	AT1G52820.1_Symbols:_2-oxoglutarate_(2OG)_and_Fe(II)-dependent_oxygenase_superfamily_protein_	-5.82582	1.88126e-07
solyc02g083250.2.1	signalling.G-proteins	AT4G35750.1_Symbols:_SEC14_cytosolic_factor_family_protein_/_phosphoglyceride_transfer_family_protein_	6.4	1e-05	3.08774	4.14648e-08									hormone metabolism.jasmonate.synthesis-degradation.allene oxidase cyclase	solyc02g085730.2.1	moderately similar to ( 217) AT3G25780 | Symbols: AOC3 | AOC3 (ALLENE OXIDE CYCLASE 3); allene-oxide cyclase | chr3:9409362-9410409 FORWARDmoderately similar to ( 248) loc_os03g32314 12003.m08473 protein allene oxide cyclase 4, chloroplast precursor, putative, expressedAllene_ox_cyc genomic_reference:SL2.40ch02 gene_region:43109536-43111867 transcript_region:SL2.40ch02:43109536..43111867+ go_term…	AT3G25770.1_Symbols:_AOC2_allene_oxide_cyclase_2_	-3.40718	0.000589939
solyc04g074470.1.1	signalling.in sugar and nutrient physiology	AT5G64260.1_Symbols:_EXL2_EXORDIUM_like_2_	12.312	4.33e-12	6.91401	1.8068e-15									hormone metabolism.jasmonate.synthesis-degradation.lipoxygenase	solyc05g014790.2.1	nearly identical (1123) AT1G67560 | Symbols: | lipoxygenase family protein | chr1:25319926-25324117 FORWARDhighly similar to ( 939) LOX6_ORYSA Probable lipoxygenase 6 (EC 1.13.11.12) - Oryza sativa (Rice)highly similar to ( 939) loc_os03g08220 12003.m06331 protein lipoxygenase 6, putative, expressedLipoxygenase PLAT_LH2 genomic_reference:SL2.40ch05 gene_region:8966270-8971035 transcript_region:SL…	AT1G67560.1_Symbols:_LOX6_PLAT/LH2_domain-containing_lipoxygenase_family_protein_	4.82651	2.37427e-05
solyc02g076830.1.1	signalling.receptor kinases.DUF 26	AT1G78860.1_Symbols:_D-mannose_binding_lectin_protein_with_Apple-like_carbohydrate-binding_domain_	21.742	0.0313	7.06762	1.57442e-07									hormone metabolism.jasmonate.synthesis-degradation.lipoxygenase	solyc08g029000.2.1	nearly identical (1247) AT1G55020 | Symbols: LOX1 | LOX1; lipoxygenase | chr1:20525798-20530143 FORWARDnearly identical (1421) LOX1_SOLTU Lipoxygenase 1 (EC 1.13.11.12) - Solanum tuberosum (Potato)nearly identical (1096) loc_os03g49380 12003.m35371 protein lipoxygenase 4, putative, expressedLipoxygenase PLAT_LH2 LH2 PLAT genomic_reference:SL2.40ch08 gene_region:21980663-21984456 transcript_region…	AT1G55020.1_Symbols:_LOX1,_ATLOX1_lipoxygenase_1_	2.43977	5.37744e-07
solyc11g011880.1.1	signalling.receptor kinases.DUF 26	AT1G56120.1_Symbols:_Leucine-rich_repeat_transmembrane_protein_kinase_	7.959	0.00155	11.8197	8.62809e-26									hormone metabolism.salicylic acid.synthesis-degradation	solyc01g005230.2.1	moderately similar to ( 248) AT1G68040 | Symbols: | S-adenosyl-L-methionine:carboxyl methyltransferase family protein | chr1:25502876-25505224 FORWARDweakly similar to ( 129) BAMT_ANTMA Benzoate carboxyl methyltransferase (EC 2.1.1.-) (S-adenosyl-L-methionine:benzoic acid carboxyl methyltransferase) - Antirrhinum majus (Garden snapdragon)weakly similar to ( 160) loc_os04g57050 12004.m10591 protei…	AT1G68040.1_Symbols:_S-adenosyl-L-methionine-dependent_methyltransferases_superfamily_protein_	-4.35245	8.59906e-05
solyc03g114360.2.1	stress.abiotic.drought/salt	AT5G62520.1_Symbols:_SRO5_similar_to_RCD_one_5_	18.575	5.4e-08	22.2276	1.10781e-69									lipid metabolism.'exotics' (steroids, squalene etc)	solyc05g011860.1.1	moderately similar to ( 207) AT2G03760 | Symbols: ST, ATST1, RAR047, ST1 | ST; brassinosteroid sulfotransferase/ sulfotransferase | chr2:1149475-1150455 REVERSEweakly similar to ( 140) loc_os02g45890 12002.m09626 protein flavonol 4-sulfotransferase, putative, expressed Sulfotransfer_1 evidence_code:10F1H1E1IEG genomic_reference:SL2.40ch05 gene_region:5087920-5088513 transcript_region:SL2.40ch05:5…	AT2G03760.1_Symbols:_ST,_ATST1,_RAR047,_ST1,_AtSOT1,_AtSOT12,_SOT12_sulphotransferase_12_	-2.89354	0.0414304
solyc07g065960.1.1	stress.abiotic.heat	AT3G13310.1_Symbols:_Chaperone_DnaJ-domain_superfamily_protein_	9.512	1.08e-06	3.00105	1.56174e-06									lipid metabolism.'exotics' (steroids, squalene etc)	solyc05g011860.1.1	moderately similar to ( 207) AT2G03760 | Symbols: ST, ATST1, RAR047, ST1 | ST; brassinosteroid sulfotransferase/ sulfotransferase | chr2:1149475-1150455 REVERSEweakly similar to ( 140) loc_os02g45890 12002.m09626 protein flavonol 4-sulfotransferase, putative, expressed Sulfotransfer_1 evidence_code:10F1H1E1IEG genomic_reference:SL2.40ch05 gene_region:5087920-5088513 transcript_region:SL2.40ch05:5…	AT2G03760.1_Symbols:_ST,_ATST1,_RAR047,_ST1,_AtSOT1,_AtSOT12,_SOT12_sulphotransferase_12_	-2.88033	0.0495497
solyc07g065970.1.1	stress.abiotic.heat	AT3G13310.1_Symbols:_Chaperone_DnaJ-domain_superfamily_protein_	32.876	1.31e-14	39.3772	2.08409e-97									lipid metabolism.FA desaturation.omega 3 desaturase	solyc04g040130.1.1	moderately similar to ( 480) AT3G12120 | Symbols: FAD2 | FAD2 (FATTY ACID DESATURASE 2); delta12-fatty acid dehydrogenase/ omega-6 fatty acid desaturase | chr3:3860592-3861743 REVERSEhighly similar to ( 505) FD6E2_SOYBN Omega-6 fatty acid desaturase, endoplasmic reticulum isozyme 2 (EC 1.14.19.-) - Glycine max (Soybean)moderately similar to ( 456) loc_os02g48560 12002.m100054 protein omega-6 fatt…	AT3G12120.1_Symbols:_FAD2_fatty_acid_desaturase_2_	3.67722	0.00586893
solyc07g054750.1.1	stress.abiotic.touch/wounding	AT4G10270.1_Symbols:_Wound-responsive_family_protein_	43.011	3.3e-12	76.9241	2.73997e-06									lipid metabolism.FA desaturation.omega 6 desaturase	solyc12g100260.1.1	very weakly similar to (80.5) AT3G12120 | Symbols: FAD2 | FAD2 (FATTY ACID DESATURASE 2); delta12-fatty acid dehydrogenase/ omega-6 fatty acid desaturase | chr3:3860592-3861743 REVERSEvery weakly similar to (93.6) FD6E1_SOYBN Omega-6 fatty acid desaturase, endoplasmic reticulum isozyme 1 (EC 1.14.19.-) - Glycine max (Soybean) evidence_code:10F0H1E0IEG genomic_reference:SL2.40ch12 gene_region:6538…	AT3G12120.1_Symbols:_FAD2_fatty_acid_desaturase_2_	4.58053	0.00086293
solyc07g054760.1.1	stress.abiotic.touch/wounding	AT4G10265.1_Symbols:_Wound-responsive_family_protein_	5.665	0.0134	4.62491	9.43873e-05									lipid metabolism.FA synthesis and FA elongation.acyl coa ligase	solyc02g082910.2.1	highly similar to ( 540) AT1G20560 | Symbols: AAE1 | AAE1 (ACYL ACTIVATING ENZYME 1); AMP binding | chr1:7119927-7121363 REVERSEweakly similar to ( 144) 4CL2_SOYBN 4-coumarate--CoA ligase 2 (EC 6.2.1.12) (4CL 2) (4-coumaroyl-CoA synthase 2) (Clone 4CL16) - Glycine max (Soybean)highly similar to ( 510) loc_os03g04120 12003.m05944 protein AMP binding protein, putative, expressed PRK08162 CaiC PRK08…	AT1G20560.1_Symbols:_AAE1_acyl_activating_enzyme_1_	6.17635	0.0337702
solyc07g054770.1.1	stress.abiotic.touch/wounding	AT4G10270.1_Symbols:_Wound-responsive_family_protein_	20.896	4.33e-12	21.3376	7.74163e-38									lipid metabolism.FA synthesis and FA elongation.acyl coa ligase	solyc03g025720.2.1	highly similar to ( 787) AT3G48990 | Symbols: | AMP-dependent synthetase and ligase family protein | chr3:18159031-18161294 REVERSEweakly similar to ( 174) 4CL1_TOBAC 4-coumarate--CoA ligase 1 (EC 6.2.1.12) (4CL 1) (4-coumaroyl-CoA synthase 1) - Nicotiana tabacum (Common tobacco)highly similar to ( 627) loc_os04g58710 12004.m35525 protein peroxisomal-coenzyme A synthetase, putative, expressed Cai…	AT3G48990.1_Symbols:_AMP-dependent_synthetase_and_ligase_family_protein_	-9.88072	5.81701e-06
solyc07g054780.1.1	stress.abiotic.touch/wounding	AT4G10265.1_Symbols:_Wound-responsive_family_protein_	9.901	1,1E-4	11.4193	2.08908e-07									lipid metabolism.FA synthesis and FA elongation.acyl-CoA binding protein	solyc08g075690.2.1	weakly similar to ( 106) AT1G31812 | Symbols: ACBP6, ACBP | ACBP6 (acyl-CoA-binding protein 6); acyl-CoA binding / phosphatidylcholine binding | chr1:11411132-11412099 REVERSEweakly similar to ( 126) ACBP_RICCO Acyl-CoA-binding protein (ACBP) - Ricinus communis (Castor bean)weakly similar to ( 130) loc_os03g37960 12003.m08899 protein acyl-CoA-binding protein, putative ACBP ACBP genomic_reference:…	AT1G31812.1_Symbols:_ACBP6,_ACBP_acyl-CoA-binding_protein_6_	-2.03561	0.00133932
solyc07g054800.1.1	stress.abiotic.touch/wounding	AT4G10265.1_Symbols:_Wound-responsive_family_protein_	54.872	7.63e-10	612.353	2.4574e-134									lipid metabolism.FA synthesis and FA elongation.pyruvate kinase	solyc04g008740.2.1	highly similar to ( 868) AT5G08570 | Symbols: | pyruvate kinase, putative | chr5:2778433-2780300 FORWARDhighly similar to ( 972) KPYC_SOLTU Pyruvate kinase, cytosolic isozyme (EC 2.7.1.40) (PK) - Solanum tuberosum (Potato)highly similar to ( 867) loc_os04g58110 12004.m10693 protein pyruvate kinase, cytosolic isozyme, putative, expressed Pyruvate_Kinase PK PykF PRK05826 PRK09206 PRK06354 PRK06247 …	AT5G08570.1_Symbols:_Pyruvate_kinase_family_protein_	2.00364	4.30898e-05
solyc01g100370.2.1	stress.abiotic.unspecified	AT3G62550.1_Symbols:_Adenine_nucleotide_alpha_hydrolases-like_superfamily_protein_	16.042	0.000256	14.162	1.79686e-54									lipid metabolism.FA synthesis and FA elongation.pyruvate kinase	solyc09g008840.2.1	highly similar to ( 922) AT3G52990 | Symbols: | pyruvate kinase, putative | chr3:19649336-19652237 FORWARDmoderately similar to ( 389) KPYC_TOBAC Pyruvate kinase, cytosolic isozyme (EC 2.7.1.40) (PK) - Nicotiana tabacum (Common tobacco)highly similar to ( 925) loc_os11g05110 12011.m079911 protein pyruvate kinase, cytosolic isozyme, putative, expressed Pyruvate_Kinase PykF PRK05826 PRK09206 PK PRK…	AT3G52990.1_Symbols:_Pyruvate_kinase_family_protein_	5.55132	0.00128593
solyc04g007750.2.1	stress.abiotic.unspecified	AT1G70880.1_Symbols:_Polyketide_cyclase/dehydrase_and_lipid_transport_superfamily_protein_	-4.226	0.000693	-6.61621	2.9422e-22									lipid metabolism.FA synthesis and FA elongation.pyruvate kinase	solyc10g083720.1.1	highly similar to ( 949) AT3G52990 | Symbols: | pyruvate kinase, putative | chr3:19649336-19652237 FORWARDmoderately similar to ( 380) KPYC_TOBAC Pyruvate kinase, cytosolic isozyme (EC 2.7.1.40) (PK) - Nicotiana tabacum (Common tobacco)highly similar to ( 939) loc_os12g05110 12012.m26837 protein pyruvate kinase, cytosolic isozyme, putative, expressed Pyruvate_Kinase PykF PRK05826 PRK09206 PK PRK0…	AT3G52990.1_Symbols:_Pyruvate_kinase_family_protein_	3.27198	6.51338e-10
solyc09g005400.2.1	stress.abiotic.unspecified	AT5G28010.1_Symbols:_Polyketide_cyclase/dehydrase_and_lipid_transport_superfamily_protein_	-4.977	1,15E-3	-7.59355	6.28286e-13									lipid metabolism.glycolipid synthesis.DGDG synthase	solyc01g007100.2.1	nearly identical (1051) AT3G11670 | Symbols: DGD1 | DGD1 (DIGALACTOSYL DIACYLGLYCEROL DEFICIENT 1); UDP-galactosyltransferase/ galactolipid galactosyltransferase/ transferase, transferring glycosyl groups | chr3:3681679-3684495 REVERSEnearly identical (1135) DGDG1_LOTJA Digalactosyldiacylglycerol synthase 1, chloroplast precursor (EC 2.4.1.241) - Lotus japonicusnearly identical (1022) loc_os04g34…	AT3G11670.1_Symbols:_DGD1_UDP-Glycosyltransferase_superfamily_protein_	-21.4166	0.0133235
solyc06g072210.1.1	stress.biotic.PR-proteins.proteinase inhibitors.trypsin inhibitor	AT1G17860.1_Symbols:_Kunitz_family_trypsin_and_protease_inhibitor_protein_	100.973	9.11e-05	314.567	5.50161e-35									lipid metabolism.lipid degradation.lipases.triacylglycerol lipase	solyc02g076990.2.1	moderately similar to ( 411) AT4G18550 | Symbols: | lipase class 3 family protein | chr4:10225006-10226862 REVERSEmoderately similar to ( 388) loc_os01g46290 12001.m10827 protein triacylglycerol lipase, putative, expressed Lipase_3 Lipase_3 genomic_reference:SL2.40ch02 gene_region:36650920-36652346 transcript_region:SL2.40ch02:36650920..36652346+ go_terms:GO:0047714,GO:0008970 functional_descript…	AT4G18550.1_Symbols:_alpha/beta-Hydrolases_superfamily_protein_	-5.64623	0.0389038
solyc01g099620.2.1	stress.biotic.respiratory burst	AT1G09090.2_Symbols:_ATRBOHB,_RBOHB_respiratory_burst_oxidase_homolog_B_	18.036	0.000142	52.9194	1.22668e-84									lipid metabolism.lipid degradation.lipases.triacylglycerol lipase	solyc02g077100.2.1	moderately similar to ( 329) AT4G18550 | Symbols: | lipase class 3 family protein | chr4:10225006-10226862 REVERSEmoderately similar to ( 305) loc_os05g49830 12005.m09053 protein triacylglycerol lipase, putative, expressed Lipase_3 Lipase_3 genomic_reference:SL2.40ch02 gene_region:36739553-36741429 transcript_region:SL2.40ch02:36739553..36741429+ go_terms:GO:0006629 functional_description:"Lipase…	AT2G31100.1_Symbols:_alpha/beta-Hydrolases_superfamily_protein_	2.81188	3.415e-06
solyc07g042170.2.1	stress.biotic.signalling	AT1G74950.1_Symbols:_JAZ2,_TIFY10B_TIFY_domain/Divergent_CCT_motif_family_protein_	2.859	0.003	2.31503	0.000416712									lipid metabolism.lipid degradation.lipases.triacylglycerol lipase	solyc02g077420.2.1	moderately similar to ( 430) AT4G18550 | Symbols: | lipase class 3 family protein | chr4:10225006-10226862 REVERSEmoderately similar to ( 410) loc_os01g46290 12001.m10827 protein triacylglycerol lipase, putative, expressed Lipase_3 Lipase_3 genomic_reference:SL2.40ch02 gene_region:36938527-36940052 transcript_region:SL2.40ch02:36938527..36940052- go_terms:GO:0047714,GO:0008970 functional_descript…	AT4G18550.1_Symbols:_alpha/beta-Hydrolases_superfamily_protein_	3.70667	3.13141e-08
solyc05g005490.2.1	TCA / org. transformation.carbonic anhydrases	AT5G14740.1_Symbols:_CA2,_CA18,_BETA_CA2_carbonic_anhydrase_2_	-5.461	2.2e-05	-3.02395	6.46022e-05									lipid metabolism.lipid degradation.lysophospholipases.carboxylesterase	solyc12g042890.1.1	moderately similar to ( 367) AT3G15650 | Symbols: | phospholipase/carboxylesterase family protein | chr3:5306006-5307764 FORWARDmoderately similar to ( 347) loc_os01g07960 12001.m42883 protein acyl-protein thioesterase 2, putative, expressed Abhydrolase_2 COG0400 evidence_code:10F0H1E0IEG genomic_reference:SL2.40ch12 gene_region:43782650-43784927 transcript_region:SL2.40ch12:43782650..43784927- g…	AT1G52700.1_Symbols:_alpha/beta-Hydrolases_superfamily_protein_	39.0322	2.50939e-14
solyc08g008050.2.1	transport.Major Intrinsic Proteins.PIP	AT4G00430.1_Symbols:_TMP-C,_PIP1;4,_PIP1E_plasma_membrane_intrinsic_protein_1;4_	-2.572	9,66E-5	-5.06018	4.24608e-16									lipid metabolism.lipid transfer proteins etc	solyc08g067500.1.1	very weakly similar to (81.3) NLTP6_GOSHI Nonspecific lipid-transfer protein 6 precursor (LTP) - Gossypium hirsutum (Upland cotton)very weakly similar to (82.8) loc_os05g40010 12005.m08178 protein nonspecific lipid-transfer protein precursor, putative, expressednsLTP1 evidence_code:10F0H0E0IEG genomic_reference:SL2.40ch08 gene_region:53720916-53721287 transcript_region:SL2.40ch08:53720916..537212…	AT2G38540.1_Symbols:_LP1,_LTP1,_ATLTP1_lipid_transfer_protein_1_	-19.5428	1.12858e-29
solyc03g031590.2.1	transport.metabolite transporters at the mitochondrial membrane	AT1G62280.1_Symbols:_SLAH1_SLAC1_homologue_1_	-8.539	0.000285	-4.61369	3.71859e-15									lipid metabolism.lipid transfer proteins etc	solyc08g067510.1.1	very weakly similar to (86.7) AT5G59320 | Symbols: LTP3 | LTP3 (LIPID TRANSFER PROTEIN 3); lipid binding | chr5:23929051-23929492 FORWARDvery weakly similar to (97.1) NLTP_HELAN Nonspecific lipid-transfer protein precursor (LTP) (NsLTP) (SDI-9) - Helianthus annuus (Common sunflower)very weakly similar to (87.8) loc_os05g40010 12005.m08178 protein nonspecific lipid-transfer protein precursor, puta…	AT5G59320.1_Symbols:_LTP3_lipid_transfer_protein_3_	-2.40145	0.000228944
solyc12g096030.1.1	transport.metabolite transporters at the mitochondrial membrane	AT1G72820.1_Symbols:_Mitochondrial_substrate_carrier_family_protein_	9.734	5.56e-09	8.828	3.64008e-18									lipid metabolism.lipid transfer proteins etc	solyc08g067500.1.1	very weakly similar to (81.3) NLTP6_GOSHI Nonspecific lipid-transfer protein 6 precursor (LTP) - Gossypium hirsutum (Upland cotton)very weakly similar to (82.8) loc_os05g40010 12005.m08178 protein nonspecific lipid-transfer protein precursor, putative, expressednsLTP1 evidence_code:10F0H0E0IEG genomic_reference:SL2.40ch08 gene_region:53720916-53721287 transcript_region:SL2.40ch08:53720916..537212…	AT2G38540.1_Symbols:_LP1,_LTP1,_ATLTP1_lipid_transfer_protein_1_	-19.7097	2.61717e-30
solyc02g071070.2.1	transport.metal	AT5G41610.1_Symbols:_ATCHX18,_CHX18_cation/H+_exchanger_18_	-5.09	0.00112	-3.03048	3.46136e-06									lipid metabolism.lipid transfer proteins etc	solyc08g067510.1.1	very weakly similar to (86.7) AT5G59320 | Symbols: LTP3 | LTP3 (LIPID TRANSFER PROTEIN 3); lipid binding | chr5:23929051-23929492 FORWARDvery weakly similar to (97.1) NLTP_HELAN Nonspecific lipid-transfer protein precursor (LTP) (NsLTP) (SDI-9) - Helianthus annuus (Common sunflower)very weakly similar to (87.8) loc_os05g40010 12005.m08178 protein nonspecific lipid-transfer protein precursor, puta…	AT5G59320.1_Symbols:_LTP3_lipid_transfer_protein_3_	-2.56499	0.000133379
solyc06g064940.2.1	transport.misc	AT1G72150.1_Symbols:_PATL1_PATELLIN_1_	-4.084	1.14e-05	-3.07161	2.61152e-06									lipid metabolism.Phospholipid synthesis.choline kinase	solyc02g069750.1.1	moderately similar to ( 469) AT1G74320 | Symbols: | choline kinase, putative | chr1:27941192-27942903 FORWARDmoderately similar to ( 442) loc_os05g45880 12005.m08713 protein ethanolamine kinase 1, putative, expressed Choline_kinase evidence_code:10F0H1E1IEG genomic_reference:SL2.40ch02 gene_region:34139654-34148857 transcript_region:SL2.40ch02:34139654..34148857- go_terms:GO:0004103 functional_de…	AT1G74320.1_Symbols:_Protein_kinase_superfamily_protein_	3.77605	0.0187155
solyc07g005210.2.1	transport.misc	AT5G58070.1_Symbols:_ATTIL,_TIL_temperature-induced_lipocalin_	24.627	0.00278	44.7909	9.12734e-42									lipid metabolism.TAG synthesis	solyc12g010920.1.1	weakly similar to ( 101) AT3G01570 | Symbols: | glycine-rich protein / oleosin | chr3:222152-222778 REVERSEvery weakly similar to (87.0) OLEO6_GOSHI Oleosin 18.2 kDa - Gossypium hirsutum (Upland cotton)Oleosin evidence_code:10F1H0E1IEG genomic_reference:SL2.40ch12 gene_region:3815832-3816769 transcript_region:SL2.40ch12:3815832..3816769+ go_terms:GO:0016021 functional_description:"Oleosin (AHRD V…	AT4G25140.1_Symbols:_OLEO1,_OLE1_oleosin_1_	43.8699	0.000100143
solyc08g007060.2.1	transport.peptides and oligopeptides	AT1G32450.1_Symbols:_NRT1.5_nitrate_transporter_1.5_	-4.134	5,42E-4	-2.46558	0.00392891									major CHO metabolism.degradation.sucrose.fructokinase	solyc06g073190.2.1	highly similar to ( 544) AT1G06020 | Symbols: | pfkB-type carbohydrate kinase family protein | chr1:1824548-1826101 FORWARDhighly similar to ( 578) SCRK_SOLTU Fructokinase (EC 2.7.1.4) - Solanum tuberosum (Potato)moderately similar to ( 461) loc_os01g66940 12001.m12799 protein fructokinase-1, putative, expressed bac_FRK PRK09434 PfkB KdgK RbsK ribokinase PRK11142 ribokinase_group_A adenosine_kina…	AT1G06020.1_Symbols:_pfkB-like_carbohydrate_kinase_family_protein_	2.55015	7.62e-10
solyc05g053860.2.1	transport.unspecified cations	AT1G16390.1_Symbols:_ATOCT3,_3-Oct_organic_cation/carnitine_transporter_3_	14.736	3.28e-13	31.0517	1.72786e-32									major CHO metabolism.degradation.sucrose.invertases.vacuolar	solyc03g083910.2.1	highly similar to ( 727) AT1G62660 | Symbols: | beta-fructosidase (BFRUCT3) / beta-fructofuranosidase / invertase, vacuolar | chr1:23199949-23203515 FORWARDnearly identical (1103) INV1_CAPAN Acid beta-fructofuranosidase AIV-18 (EC 3.2.1.26) (Acid sucrose hydrolase) (Acid invertase) - Capsicum annuum (Bell pepper)highly similar to ( 720) loc_os04g45290 12004.m35180 protein beta-fructofuranosidase …	AT1G12240.1_Symbols:_ATBETAFRUCT4,_VAC-INV_Glycosyl_hydrolases_family_32_protein_	-7.60763	0.000259021
															2.2.1.3.3	major CHO metabolism.degradation.sucrose.invertases.vacuolar	solyc08g079080.2.1	highly similar to ( 793) AT1G12240 | Symbols: ATBETAFRUCT4, VAC-INV | ATBETAFRUCT4; beta-fructofuranosidase/ hydrolase, hydrolyzing O-glycosyl compounds | chr1:4153699-4157457 FORWARDhighly similar to ( 825) INVA_PHAAU Acid beta-fructofuranosidase precursor (EC 3.2.1.26) (Acid sucrose hydrolase) (Acid invertase) (AI) (Vacuolar invertase) [Contains: Acid beta-fructofuranosidase 30 kDa subunit; Aci…	AT1G62660.1_Symbols:_Glycosyl_hydrolases_family_32_protein_	-9.97096	0.0337702
															15.1	metal handling.acquisition	solyc01g094890.2.1	highly similar to ( 692) AT1G01580 | Symbols: FRO2, FRD1, ATFRO2 | FRO2 (FERRIC REDUCTION OXIDASE 2); ferric-chelate reductase | chr1:209395-212810 FORWARDmoderately similar to ( 484) loc_os04g48930 12004.m101632 protein ferric-chelate reductase, putative, expressed FAD_binding_8 Ferric_reduct genomic_reference:SL2.40ch01 gene_region:78052564-78059855 transcript_region:SL2.40ch01:78052564..780598…	AT1G01580.1_Symbols:_FRO2,_FRD1,_ATFRO2_ferric_reduction_oxidase_2_	-6.12474	0.000295462
															15.2	metal handling.binding, chelation and storage	solyc02g091300.2.1	weakly similar to ( 169) AT1G71050 | Symbols: | heavy-metal-associated domain-containing protein / copper chaperone (CCH)-related | chr1:26803322-26803946 REVERSEweakly similar to ( 171) loc_os01g32330 12001.m09558 protein farnesylated protein 2, putative, expressed genomic_reference:SL2.40ch02 gene_region:47214338-47215294 transcript_region:SL2.40ch02:47214338..47215294+ go_terms:GO:0030001 func…	AT1G22990.1_Symbols:_HIPP22_Heavy_metal_transport/detoxification_superfamily_protein_	-9.70348	2.04068e-07
															15.2	metal handling.binding, chelation and storage	solyc03g080100.2.1	moderately similar to ( 245) AT5G24580 | Symbols: | copper-binding family protein | chr5:8410394-8412087 REVERSEweakly similar to ( 150) loc_os03g64340 12003.m11295 protein copper ion binding protein, putative, expressed genomic_reference:SL2.40ch03 gene_region:45553244-45555756 transcript_region:SL2.40ch03:45553244..45555756+ go_terms:GO:0030001 functional_description:"Copper-translocating P-typ…	AT5G63530.1_Symbols:_ATFP3,_FP3_farnesylated_protein_3_	-3.66614	0.000464475
															15.2	metal handling.binding, chelation and storage	solyc04g054500.2.1	weakly similar to ( 195) AT4G39700 | Symbols: | heavy-metal-associated domain-containing protein / copper chaperone (CCH)-related | chr4:18424265-18424906 FORWARDweakly similar to ( 171) loc_os09g20000 12009.m05207 protein metal ion binding protein, putative, expressed genomic_reference:SL2.40ch04 gene_region:51776499-51777793 transcript_region:SL2.40ch04:51776499..51777793+ go_terms:GO:0030001 f…	AT4G39700.1_Symbols:_Heavy_metal_transport/detoxification_superfamily_protein_	10.2048	8.04603e-33
															15.2	metal handling.binding, chelation and storage	solyc04g058150.2.1	genomic_reference:SL2.40ch04 gene_region:54393566-54394446 transcript_region:SL2.40ch04:54393566..54394446+ go_terms:GO:0046872 functional_description:"Type 2 metallothionein (AHRD V1 ***- B3VKV5_SOLNI); contains Interpro domain(s) IPR000347 Plant metallothionein, family 15 "	AT5G02380.1_Symbols:_MT2B_metallothionein_2B_	-3.59595	8.90166e-16
															15.2	metal handling.binding, chelation and storage	solyc08g075880.2.1	moderately similar to ( 242) AT2G18196 | Symbols: | metal ion binding | chr2:7920793-7922268 REVERSEmoderately similar to ( 208) loc_os03g02860 12003.m05825 protein metal ion binding protein, putative, expressed genomic_reference:SL2.40ch08 gene_region:57133149-57134844 transcript_region:SL2.40ch08:57133149..57134844- go_terms:GO:0030001 functional_description:"Metal ion binding protein (AHRD V1 …	AT2G18196.1_Symbols:_Heavy_metal_transport/detoxification_superfamily_protein_	4.42832	2.68551e-07
															3.4.3	minor CHO metabolism.myo-inositol.InsP Synthases	solyc05g051850.2.1	highly similar to ( 943) AT5G10170 | Symbols: ATMIPS3, MIPS3 | MIPS3 (MYO-INOSITOL-1-PHOSTPATE SYNTHASE 3); binding / catalytic/ inositol-3-phosphate synthase | chr5:3187538-3190161 REVERSEhighly similar to ( 986) INO1_TOBAC Inositol-3-phosphate synthase (EC 5.5.1.4) (Myo-inositol-1-phosphate synthase) (MI-1-P synthase) (IPS) - Nicotiana tabacum (Common tobacco)highly similar to ( 937) loc_os03g0…	AT2G22240.1_Symbols:_ATMIPS2,_MIPS2,_ATIPS2_myo-inositol-1-phosphate_synthase_2_	-2.56199	0.0321499
															3.2.3	minor CHO metabolism.trehalose.potential TPS/TPP	solyc02g072150.2.1	nearly identical (1366) AT1G06410 | Symbols: ATTPS7, TPS7, ATTPSA | ATTPS7; alpha,alpha-trehalose-phosphate synthase (UDP-forming)/ transferase, transferring glycosyl groups / trehalose-phosphatase | chr1:1955413-1958153 FORWARDnearly identical (1291) loc_os01g54560 12001.m150713 protein trehalose synthase, putative, expressed Glyco_transf_20 OtsA Trehalose_PPase PRK10117 OtsB genomic_reference:S…	AT1G06410.1_Symbols:_ATTPS7,_TPS7,_ATTPSA_trehalose-phosphatase/synthase_7_	-2.24227	0.00378723
															3.2.2	minor CHO metabolism.trehalose.TPP	solyc04g072920.2.1	moderately similar to ( 445) AT5G65140 | Symbols: | trehalose-6-phosphate phosphatase, putative | chr5:26020411-26022077 REVERSEmoderately similar to ( 432) loc_os02g51680 12002.m10199 protein expressed protein Trehalose_PPase OtsB PRK10187 genomic_reference:SL2.40ch04 gene_region:57502409-57504604 transcript_region:SL2.40ch04:57502409..57504604+ go_terms:GO:0008152,GO:0005992 functional_descript…	AT2G22190.1_Symbols:_TPPE_Haloacid_dehalogenase-like_hydrolase_(HAD)_superfamily_protein_	2.37343	8.56968e-09
															26.11.1	misc.alcohol dehydrogenases	solyc06g059740.2.1	highly similar to ( 577) AT1G77120 | Symbols: ADH1, ADH, ATADH, ATADH1 | ADH1 (ALCOHOL DEHYDROGENASE 1); alcohol dehydrogenase | chr1:28975509-28977216 FORWARDhighly similar to ( 672) ADH3_SOLTU Alcohol dehydrogenase 3 (EC 1.1.1.1) - Solanum tuberosum (Potato)highly similar to ( 591) loc_os11g10480 12011.m28756 protein alcohol dehydrogenase 1, putative, expressed AdhC Tdh AdhP tdh ADH_zinc_N PRK0…	AT1G77120.1_Symbols:_ADH1,_ADH,_ATADH,_ATADH1_alcohol_dehydrogenase_1_	36.3103	3.95011e-11
															26.4.1	misc.beta 1,3 glucan hydrolases.glucan endo-1,3-beta-glucosidase	solyc01g060020.2.1	moderately similar to ( 352) AT4G16260 | Symbols: | catalytic/ cation binding / hydrolase, hydrolyzing O-glycosyl compounds | chr4:9200180-9201441 REVERSEhighly similar to ( 641) E132_SOLTU Glucan endo-1,3-beta-glucosidase, basic isoform 2 precursor (EC 3.2.1.39) ((1->3)-beta-glucan endohydrolase) ((1->3)-beta-glucanase) (Beta-1,3-endoglucanase) - Solanum tuberosum (Potato)moderately similar to (…	AT4G16260.1_Symbols:_Glycosyl_hydrolase_superfamily_protein_	3.50817	3.48901e-09
															26.4.1	misc.beta 1,3 glucan hydrolases.glucan endo-1,3-beta-glucosidase	solyc12g055840.1.1	moderately similar to ( 437) AT1G32860 | Symbols: | glycosyl hydrolase family 17 protein | chr1:11907308-11908803 REVERSEmoderately similar to ( 241) E13B_WHEAT Glucan endo-1,3-beta-glucosidase precursor (EC 3.2.1.39) ((1->3)-beta-glucan endohydrolase) ((1->3)-beta-glucanase) (Beta-1,3-endoglucanase) - Triticum aestivum (Wheat)moderately similar to ( 387) loc_os04g33640 12004.m35305 protein gluca…	AT1G32860.1_Symbols:_Glycosyl_hydrolase_superfamily_protein_	-2.92555	0.007988
															26.10	misc.cytochrome P450	solyc02g065190.2.1	moderately similar to ( 478) AT2G45550 | Symbols: CYP76C4 | CYP76C4; electron carrier/ heme binding / iron ion binding / monooxygenase/ oxygen binding | chr2:18773541-18775654 REVERSEmoderately similar to ( 376) C76A2_SOLME Cytochrome P450 76A2 (EC 1.14.-.-) (CYPLXXVIA2) (P-450EG7) - Solanum melongena (Eggplant) (Aubergine)moderately similar to ( 440) loc_os03g14400 12003.m06880 protein cytochrom…	AT2G45570.1_Symbols:_CYP76C2_cytochrome_P450,_family_76,_subfamily_C,_polypeptide_2_	-5.59815	1.40303e-07
															26.10	misc.cytochrome P450	solyc02g085880.1.1	highly similar to ( 687) AT5G38450 | Symbols: CYP735A1 | CYP735A1; electron carrier/ heme binding / iron ion binding / monooxygenase/ oxygen binding | chr5:15394000-15397233 REVERSEmoderately similar to ( 297) C72A1_CATRO Cytochrome P450 72A1 (EC 1.3.3.9) (CYPLXXII) (Secologanin synthase) (SLS) - Catharanthus roseus (Rosy periwinkle) (Madagascar periwinkle)highly similar to ( 578) loc_os08g33300 …	AT5G38450.1_Symbols:_CYP735A1_cytochrome_P450,_family_735,_subfamily_A,_polypeptide_1_	-14.681	0.0434158
															26.10	misc.cytochrome P450	solyc02g094860.1.1	highly similar to ( 686) AT5G38450 | Symbols: CYP735A1 | CYP735A1; electron carrier/ heme binding / iron ion binding / monooxygenase/ oxygen binding | chr5:15394000-15397233 REVERSEmoderately similar to ( 302) C72A1_CATRO Cytochrome P450 72A1 (EC 1.3.3.9) (CYPLXXII) (Secologanin synthase) (SLS) - Catharanthus roseus (Rosy periwinkle) (Madagascar periwinkle)highly similar to ( 582) loc_os09g23820 …	AT5G38450.1_Symbols:_CYP735A1_cytochrome_P450,_family_735,_subfamily_A,_polypeptide_1_	-7.00044	1.2723e-05
															26.10	misc.cytochrome P450	solyc04g078370.2.1	moderately similar to ( 450) AT5G10600 | Symbols: CYP81K2 | CYP81K2; electron carrier/ heme binding / iron ion binding / monooxygenase/ oxygen binding | chr5:3351227-3352777 FORWARDmoderately similar to ( 289) C71A2_SOLME Cytochrome P450 71A2 (EC 1.14.-.-) (CYPLXXIA2) (P-450EG4) - Solanum melongena (Eggplant) (Aubergine)moderately similar to ( 364) loc_os03g55240 12003.m10439 protein cytochrome P…	AT5G10600.1_Symbols:_CYP81K2_cytochrome_P450,_family_81,_subfamily_K,_polypeptide_2_	88.11	3.76787e-07
															26.10	misc.cytochrome P450	solyc05g011940.2.1	moderately similar to ( 358) AT2G46960 | Symbols: CYP709B1 | CYP709B1; electron carrier/ heme binding / iron ion binding / monooxygenase/ oxygen binding | chr2:19292295-19294212 REVERSEmoderately similar to ( 347) C72A1_CATRO Cytochrome P450 72A1 (EC 1.3.3.9) (CYPLXXII) (Secologanin synthase) (SLS) - Catharanthus roseus (Rosy periwinkle) (Madagascar periwinkle)moderately similar to ( 369) loc_os0…	AT3G14610.1_Symbols:_CYP72A7_cytochrome_P450,_family_72,_subfamily_A,_polypeptide_7_	-3.32146	0.047178
															26.10	misc.cytochrome P450	solyc05g015350.2.1	moderately similar to ( 498) AT1G74110 | Symbols: CYP78A10 | CYP78A10; electron carrier/ heme binding / iron ion binding / monooxygenase/ oxygen binding | chr1:27866667-27868368 REVERSEmoderately similar to ( 460) C78A3_SOYBN Cytochrome P450 78A3 (EC 1.14.-.-) - Glycine max (Soybean)moderately similar to ( 457) loc_os08g43390 12008.m08313 protein cytochrome P450 78A3, putative, expressed p450 Cyp…	AT1G13710.1_Symbols:_CYP78A5,_KLU_cytochrome_P450,_family_78,_subfamily_A,_polypeptide_5_	-96.1764	3.43243e-14
															26.10	misc.cytochrome P450	solyc05g021390.2.1	highly similar to ( 593) AT5G36110 | Symbols: CYP716A1 | CYP716A1; electron carrier/ heme binding / iron ion binding / monooxygenase/ oxygen binding | chr5:14195377-14197613 FORWARDmoderately similar to ( 206) KAO1_HORVU Ent-kaurenoic acid oxidase 1 (EC 1.14.13.79) (gpr5) - Hordeum vulgare (Barley)moderately similar to ( 327) loc_os07g33580 12007.m07618 protein taxane 10-beta-hydroxylase, putativ…	AT5G36110.1_Symbols:_CYP716A1_cytochrome_P450,_family_716,_subfamily_A,_polypeptide_1_	2.6659	9.21027e-09
															26.10	misc.cytochrome P450	solyc05g047680.2.1	highly similar to ( 650) AT2G46660 | Symbols: CYP78A6 | CYP78A6; electron carrier/ heme binding / iron ion binding / monooxygenase/ oxygen binding | chr2:19153602-19155417 REVERSEhighly similar to ( 658) C78A3_SOYBN Cytochrome P450 78A3 (EC 1.14.-.-) - Glycine max (Soybean)highly similar to ( 580) loc_os08g43390 12008.m08313 protein cytochrome P450 78A3, putative, expressed p450 CypX genomic_refe…	AT3G61880.2_Symbols:_CYP78A9_cytochrome_p450_78a9_	-2.59425	1.37325e-05
															26.10	misc.cytochrome P450	solyc06g035760.2.1	moderately similar to ( 256) AT2G45550 | Symbols: CYP76C4 | CYP76C4; electron carrier/ heme binding / iron ion binding / monooxygenase/ oxygen binding | chr2:18773541-18775654 REVERSEmoderately similar to ( 235) C76A2_SOLME Cytochrome P450 76A2 (EC 1.14.-.-) (CYPLXXVIA2) (P-450EG7) - Solanum melongena (Eggplant) (Aubergine)moderately similar to ( 243) loc_os03g14400 12003.m06880 protein cytochrom…	AT2G45570.1_Symbols:_CYP76C2_cytochrome_P450,_family_76,_subfamily_C,_polypeptide_2_	-4.16803	8.54162e-09
															26.10	misc.cytochrome P450	solyc07g006140.2.1	highly similar to ( 551) AT3G14690 | Symbols: CYP72A15 | CYP72A15; electron carrier/ heme binding / iron ion binding / monooxygenase/ oxygen binding | chr3:4937410-4939310 FORWARDhighly similar to ( 534) C72A1_CATRO Cytochrome P450 72A1 (EC 1.3.3.9) (CYPLXXII) (Secologanin synthase) (SLS) - Catharanthus roseus (Rosy periwinkle) (Madagascar periwinkle)highly similar to ( 513) loc_os01g43710 12001.…	AT3G14690.1_Symbols:_CYP72A15_cytochrome_P450,_family_72,_subfamily_A,_polypeptide_15_	9.49851	0.000254259
															26.10	misc.cytochrome P450	solyc07g041500.2.1	moderately similar to ( 475) AT3G14680 | Symbols: CYP72A14 | CYP72A14; electron carrier/ heme binding / iron ion binding / monooxygenase/ oxygen binding | chr3:4934478-4936462 FORWARDmoderately similar to ( 439) C72A1_CATRO Cytochrome P450 72A1 (EC 1.3.3.9) (CYPLXXII) (Secologanin synthase) (SLS) - Catharanthus roseus (Rosy periwinkle) (Madagascar periwinkle)moderately similar to ( 491) loc_os01g…	AT3G14680.1_Symbols:_CYP72A14_cytochrome_P450,_family_72,_subfamily_A,_polypeptide_14_	30.622	0.00118246
															26.10	misc.cytochrome P450	solyc08g005610.2.1	highly similar to ( 703) AT4G19230 | Symbols: CYP707A1 | CYP707A1; (+)-abscisic acid 8-hydroxylase/ oxygen binding | chr4:10521524-10523566 FORWARDmoderately similar to ( 240) C85A1_ORYSA Cytochrome P450 85A1 (EC 1.14.-.-) (C6-oxidase) (OsDWARF) (Dwarf protein) - Oryza sativa (Rice)highly similar to ( 644) loc_os02g47470 12002.m100328 protein cytochrome P450 90D2, putative, expressed p450 CypX ge…	AT5G45340.1_Symbols:_CYP707A3_cytochrome_P450,_family_707,_subfamily_A,_polypeptide_3_	6.46174	2.12328e-21
															26.10	misc.cytochrome P450	solyc08g075320.2.1	highly similar to ( 743) AT4G19230 | Symbols: CYP707A1 | CYP707A1; (+)-abscisic acid 8-hydroxylase/ oxygen binding | chr4:10521524-10523566 FORWARDmoderately similar to ( 263) C85A1_ORYSA Cytochrome P450 85A1 (EC 1.14.-.-) (C6-oxidase) (OsDWARF) (Dwarf protein) - Oryza sativa (Rice)highly similar to ( 658) loc_os02g47470 12002.m100328 protein cytochrome P450 90D2, putative, expressed p450 CypX ge…	AT4G19230.2_Symbols:_CYP707A1_cytochrome_P450,_family_707,_subfamily_A,_polypeptide_1_	3.62634	7.9656e-06
															26.10	misc.cytochrome P450	solyc09g098620.1.1	highly similar to ( 630) AT3G52970 | Symbols: CYP76G1 | CYP76G1; electron carrier/ heme binding / iron ion binding / monooxygenase/ oxygen binding | chr3:19641400-19643259 REVERSEmoderately similar to ( 433) C76A2_SOLME Cytochrome P450 76A2 (EC 1.14.-.-) (CYPLXXVIA2) (P-450EG7) - Solanum melongena (Eggplant) (Aubergine)moderately similar to ( 367) loc_os03g14400 12003.m06880 protein cytochrome P4…	AT3G52970.2_Symbols:_CYP76G1_cytochrome_P450,_family_76,_subfamily_G,_polypeptide_1_	-38.9533	0.000632368
															26.10	misc.cytochrome P450	solyc09g098770.1.1	moderately similar to ( 394) AT2G45570 | Symbols: CYP76C2 | CYP76C2; electron carrier/ heme binding / iron ion binding / monooxygenase/ oxygen binding | chr2:18779935-18781922 REVERSEmoderately similar to ( 344) C76A2_SOLME Cytochrome P450 76A2 (EC 1.14.-.-) (CYPLXXVIA2) (P-450EG7) - Solanum melongena (Eggplant) (Aubergine)moderately similar to ( 389) loc_os03g14400 12003.m06880 protein cytochrom…	AT2G45570.1_Symbols:_CYP76C2_cytochrome_P450,_family_76,_subfamily_C,_polypeptide_2_	-4.87004	0.00510813
															26.10	misc.cytochrome P450	solyc10g009310.2.1	highly similar to ( 667) AT2G46660 | Symbols: CYP78A6 | CYP78A6; electron carrier/ heme binding / iron ion binding / monooxygenase/ oxygen binding | chr2:19153602-19155417 REVERSEhighly similar to ( 642) C78A3_SOYBN Cytochrome P450 78A3 (EC 1.14.-.-) - Glycine max (Soybean)highly similar to ( 558) loc_os08g43390 12008.m08313 protein cytochrome P450 78A3, putative, expressed p450 CypX genomic_refe…	AT3G61880.2_Symbols:_CYP78A9_cytochrome_p450_78a9_	-7.11389	1.13859e-07
															26.10	misc.cytochrome P450	solyc10g017510.2.1	moderately similar to ( 403) AT3G48310 | Symbols: CYP71A22 | CYP71A22; electron carrier/ heme binding / iron ion binding / monooxygenase/ oxygen binding | chr3:17888192-17889749 FORWARDhighly similar to ( 541) C71DA_SOYBN Cytochrome P450 71D10 (EC 1.14.-.-) - Glycine max (Soybean)moderately similar to ( 471) loc_os09g10340 12009.m04299 protein cytochrome P450 71D7, putative, expressed p450 CypX g…	AT3G48310.1_Symbols:_CYP71A22_cytochrome_P450,_family_71,_subfamily_A,_polypeptide_22_	-6.14766	0.000899996
															26.10	misc.cytochrome P450	solyc10g083400.1.1	highly similar to ( 578) AT2G27690 | Symbols: CYP94C1 | CYP94C1; fatty acid (omega-1)-hydroxylase/ oxygen binding | chr2:11809373-11810860 FORWARDvery weakly similar to (98.2) C82A1_PEA Cytochrome P450 82A1 (EC 1.14.-.-) (CYPLXXXII) (Fragment) - Pisum sativum (Garden pea)highly similar to ( 586) loc_os05g37250 12005.m07905 protein cytochrome P450 94A2, putative, expressed p450 CypX evidence_code:…	AT2G27690.1_Symbols:_CYP94C1_cytochrome_P450,_family_94,_subfamily_C,_polypeptide_1_	5.62565	0.000172565
															26.24	misc.GCN5-related N-acetyltransferase	solyc06g065570.2.1	moderately similar to ( 258) AT5G11340 | Symbols: | GCN5-related N-acetyltransferase (GNAT) family protein | chr5:3619226-3621068 FORWARDmoderately similar to ( 239) loc_os01g42470 12001.m150648 protein pre-mRNA-splicing factor cwc24, putative, expressed genomic_reference:SL2.40ch06 gene_region:37352391-37356280 transcript_region:SL2.40ch06:37352391..37356280- go_terms:GO:0005515 functional_descr…	AT5G11340.1_Symbols:_Acyl-CoA_N-acyltransferases_(NAT)_superfamily_protein_	4.03833	1.71881e-07
															26.24	misc.GCN5-related N-acetyltransferase	solyc08g068730.1.1	weakly similar to ( 153) AT2G39030 | Symbols: | GCN5-related N-acetyltransferase (GNAT) family protein | chr2:16298260-16298946 FORWARDmoderately similar to ( 326) THT11_TOBAC Tyramine N-feruloyltransferase 4/11 (EC 2.3.1.110) (Hydroxycinnamoyl-CoA: tyramine N-hydroxycinnamoyltransferase) - Nicotiana tabacum (Common tobacco)weakly similar to ( 127) loc_os03g05710 12003.m06093 protein N-acetyltran…	AT2G39030.1_Symbols:_Acyl-CoA_N-acyltransferases_(NAT)_superfamily_protein_	2.70449	2.76396e-08
															26.28	misc.GDSL-motif lipase	solyc12g096620.1.1	moderately similar to ( 267) AT1G28590 | Symbols: | lipase, putative | chr1:10047509-10049300 REVERSEweakly similar to ( 143) EST_HEVBR Esterase precursor (EC 3.1.1.-) (Early nodule-specific protein homolog) (Latex allergen Hev b 13) - Hevea brasiliensis (Para rubber tree)moderately similar to ( 295) loc_os11g31940 12011.m07096 protein esterase precursor, putative, expressedSGNH_plant_lipase_like…	AT1G28590.1_Symbols:_GDSL-like_Lipase/Acylhydrolase_superfamily_protein_	-5.9906	0.00129031
															26.28	misc.GDSL-motif lipase	solyc12g017460.1.1	moderately similar to ( 293) AT1G28590 | Symbols: | lipase, putative | chr1:10047509-10049300 REVERSEweakly similar to ( 155) EST_HEVBR Esterase precursor (EC 3.1.1.-) (Early nodule-specific protein homolog) (Latex allergen Hev b 13) - Hevea brasiliensis (Para rubber tree)moderately similar to ( 319) loc_os11g31940 12011.m07096 protein esterase precursor, putative, expressedSGNH_plant_lipase_like…	AT1G28590.1_Symbols:_GDSL-like_Lipase/Acylhydrolase_superfamily_protein_	-3.62288	0.000920361
															26.28	misc.GDSL-motif lipase	solyc03g006250.2.1	moderately similar to ( 402) AT1G28590 | Symbols: | lipase, putative | chr1:10047509-10049300 REVERSEweakly similar to ( 160) EST_HEVBR Esterase precursor (EC 3.1.1.-) (Early nodule-specific protein homolog) (Latex allergen Hev b 13) - Hevea brasiliensis (Para rubber tree)moderately similar to ( 342) loc_os01g11710 12001.m07788 protein esterase precursor, putative, expressedSGNH_plant_lipase_like…	AT1G28590.1_Symbols:_GDSL-like_Lipase/Acylhydrolase_superfamily_protein_	-2.60623	0.000879327
															26.28	misc.GDSL-motif lipase	solyc12g017460.1.1	moderately similar to ( 293) AT1G28590 | Symbols: | lipase, putative | chr1:10047509-10049300 REVERSEweakly similar to ( 155) EST_HEVBR Esterase precursor (EC 3.1.1.-) (Early nodule-specific protein homolog) (Latex allergen Hev b 13) - Hevea brasiliensis (Para rubber tree)moderately similar to ( 319) loc_os11g31940 12011.m07096 protein esterase precursor, putative, expressedSGNH_plant_lipase_like…	AT1G28590.1_Symbols:_GDSL-like_Lipase/Acylhydrolase_superfamily_protein_	-3.68744	0.000923453
															26.3	misc.gluco-, galacto- and mannosidases	solyc03g094020.2.1	very weakly similar to (91.7) AT3G45940 | Symbols: | alpha-xylosidase, putative | chr3:16886226-16889171 REVERSEvery weakly similar to (83.6) AGLU_SPIOL Alpha-glucosidase precursor (EC 3.2.1.20) (Maltase) - Spinacia oleracea (Spinach)highly similar to ( 839) loc_os01g16310 12001.m08227 protein glycosyl hydrolases family 31 protein, expressed PRK10426 COG1501 Glyco_hydro_31 PRK10658 genomic_refere…	AT5G11720.1_Symbols:_Glycosyl_hydrolases_family_31_protein_	34.7862	0.0072773
															26.3.2	misc.gluco-, galacto- and mannosidases.beta-galactosidase	solyc02g084720.2.1	nearly identical (1437) AT4G36360 | Symbols: BGAL3 | BGAL3 (beta-galactosidase 3); beta-galactosidase/ catalytic/ cation binding / sugar binding | chr4:17176840-17181143 REVERSEnearly identical (1107) BGAL_ASPOF Beta-galactosidase precursor (EC 3.2.1.23) (Lactase) - Asparagus officinalis (Garden asparagus)nearly identical (1305) loc_os03g06940 12003.m35030 protein beta-galactosidase precursor, pu…	AT4G36360.1_Symbols:_BGAL3_beta-galactosidase_3_	-3.36753	0.00359133
															26.3.2	misc.gluco-, galacto- and mannosidases.beta-galactosidase	solyc03g121540.2.1	nearly identical (1360) AT3G13750 | Symbols: BGAL1 | BGAL1 (Beta galactosidase 1); beta-galactosidase/ catalytic/ cation binding / heme binding / peroxidase/ sugar binding | chr3:4511192-4515756 FORWARDnearly identical (1251) BGAL_ASPOF Beta-galactosidase precursor (EC 3.2.1.23) (Lactase) - Asparagus officinalis (Garden asparagus)nearly identical (1210) loc_os01g39830 12001.m10256 protein beta-ga…	AT3G13750.1_Symbols:_BGAL1_beta_galactosidase_1_	-2.82037	0.0203085
															26.3.4	misc.gluco-, galacto- and mannosidases.endoglucanase	solyc02g014220.2.1	highly similar to ( 766) AT1G48930 | Symbols: AtGH9C1 | AtGH9C1 (Arabidopsis thaliana glycosyl hydrolase 9C1); catalytic/ hydrolase, hydrolyzing O-glycosyl compounds | chr1:18101782-18104587 REVERSEhighly similar to ( 704) GUN13_ORYSA Endoglucanase 13 precursor (EC 3.2.1.4) (Endo-1,4-beta glucanase 13) (OsGLU6) - Oryza sativa (Rice)highly similar to ( 704) loc_os04g57860 12004.m10670 protein endo…	AT1G48930.1_Symbols:_AtGH9C1,_GH9C1_glycosyl_hydrolase_9C1_	-4.3831	0.00133808
															26.3.4	misc.gluco-, galacto- and mannosidases.endoglucanase	solyc09g010210.2.1	highly similar to ( 776) AT1G70710 | Symbols: ATGH9B1, CEL1 | ATGH9B1 (ARABIDOPSIS THALIANA GLYCOSYL HYDROLASE 9B1); cellulase/ hydrolase, hydrolyzing O-glycosyl compounds | chr1:26659356-26662962 REVERSEhighly similar to ( 692) GUN17_ORYSA Endoglucanase 17 precursor (EC 3.2.1.4) (Endo-1,4-beta glucanase 17) (OsGLU13) - Oryza sativa (Rice)highly similar to ( 692) loc_os06g14540 12006.m06169 prote…	AT1G70710.1_Symbols:_ATGH9B1,_CEL1,_GH9B1_glycosyl_hydrolase_9B1_	-5.60408	0.0438999
															26.9	misc.glutathione S transferases	solyc01g081270.2.1	weakly similar to ( 181) AT2G29420 | Symbols: ATGSTU7, GST25 | ATGSTU7 (ARABIDOPSIS THALIANA GLUTATHIONE S-TRANSFERASE TAU 7); glutathione transferase | chr2:12618111-12618871 REVERSEweakly similar to ( 176) GSTX6_SOYBN Probable glutathione S-transferase (EC 2.5.1.18) (Heat shock protein 26A) (G2-4) - Glycine max (Soybean)weakly similar to ( 193) loc_os12g02960 12012.m04294 protein glutathione S-…	AT3G09270.1_Symbols:_ATGSTU8,_GSTU8_glutathione_S-transferase_TAU_8_	2.31199	0.0337702
															26.9	misc.glutathione S transferases	solyc01g086680.2.1	moderately similar to ( 232) AT3G09270 | Symbols: ATGSTU8 | ATGSTU8 (GLUTATHIONE S-TRANSFERASE TAU 8); glutathione transferase | chr3:2848407-2849226 REVERSEmoderately similar to ( 228) GSTX6_SOYBN Probable glutathione S-transferase (EC 2.5.1.18) (Heat shock protein 26A) (G2-4) - Glycine max (Soybean)moderately similar to ( 205) loc_os09g29200 12009.m06071 protein glutathione S-transferase, putat…	AT2G29420.1_Symbols:_ATGSTU7,_GST25,_GSTU7_glutathione_S-transferase_tau_7_	17.2571	0.000368643
															26.9	misc.glutathione S transferases	solyc06g069040.2.1	moderately similar to ( 201) AT2G29420 | Symbols: ATGSTU7, GST25 | ATGSTU7 (ARABIDOPSIS THALIANA GLUTATHIONE S-TRANSFERASE TAU 7); glutathione transferase | chr2:12618111-12618871 REVERSEmoderately similar to ( 207) GSTX6_SOYBN Probable glutathione S-transferase (EC 2.5.1.18) (Heat shock protein 26A) (G2-4) - Glycine max (Soybean)moderately similar to ( 205) loc_os01g72140 12001.m13250 protein gl…	AT2G29490.1_Symbols:_ATGSTU1,_GST19,_GSTU1_glutathione_S-transferase_TAU_1_	3.46431	0.00205889
															26.9	misc.glutathione S transferases	solyc07g056440.2.1	moderately similar to ( 288) AT1G17180 | Symbols: ATGSTU25 | ATGSTU25 (GLUTATHIONE S-TRANSFERASE TAU 25); glutathione transferase | chr1:5872208-5872958 FORWARDmoderately similar to ( 333) GSTXC_TOBAC Probable glutathione S-transferase parC (EC 2.5.1.18) (Auxin-regulated protein parC) - Nicotiana tabacum (Common tobacco)moderately similar to ( 202) loc_os09g20220 12009.m05229 protein glutathione …	AT1G17180.1_Symbols:_ATGSTU25,_GSTU25_glutathione_S-transferase_TAU_25_	2.62198	0.0466669
															26.9	misc.glutathione S transferases	solyc08g080900.2.1	moderately similar to ( 342) AT5G41210 | Symbols: ATGSTT1, GST10, GSTU12 | ATGSTT1 (GLUTATHIONE S-TRANSFERASE THETA 1); glutathione transferase | chr5:16492550-16493884 REVERSEmoderately similar to ( 325) loc_os11g37730 12011.m080028 protein glutathione S-transferase theta-1, putative, expressed GST_C_Theta GST_N_Theta Gst GST_N_Delta_Epsilon genomic_reference:SL2.40ch08 gene_region:61232712-6123…	AT5G41240.1_Symbols:_ATGSTT2,_GST10B,_GSTT2_glutathione_S-transferase_THETA_2_	2.38302	0.0187155
															26.9	misc.glutathione S transferases	solyc09g011510.2.1	weakly similar to ( 119) AT3G09270 | Symbols: ATGSTU8 | ATGSTU8 (GLUTATHIONE S-TRANSFERASE TAU 8); glutathione transferase | chr3:2848407-2849226 REVERSEmoderately similar to ( 209) GSTX3_TOBAC Probable glutathione S-transferase (EC 2.5.1.18) (Auxin-induced protein PCNT103) - Nicotiana tabacum (Common tobacco)weakly similar to ( 130) loc_os01g72130 12001.m13249 protein glutathione S-transferase, …	AT3G09270.1_Symbols:_ATGSTU8,_GSTU8_glutathione_S-transferase_TAU_8_	5.65277	6.35028e-07
															26.9	misc.glutathione S transferases	solyc09g011520.2.1	weakly similar to ( 193) AT3G09270 | Symbols: ATGSTU8 | ATGSTU8 (GLUTATHIONE S-TRANSFERASE TAU 8); glutathione transferase | chr3:2848407-2849226 REVERSEmoderately similar to ( 327) GSTX3_TOBAC Probable glutathione S-transferase (EC 2.5.1.18) (Auxin-induced protein PCNT103) - Nicotiana tabacum (Common tobacco)weakly similar to ( 194) loc_os01g72130 12001.m13249 protein glutathione S-transferase, …	AT3G09270.1_Symbols:_ATGSTU8,_GSTU8_glutathione_S-transferase_TAU_8_	5.67209	0.0200139
															26.9	misc.glutathione S transferases	solyc09g011540.2.1	moderately similar to ( 212) AT3G09270 | Symbols: ATGSTU8 | ATGSTU8 (GLUTATHIONE S-TRANSFERASE TAU 8); glutathione transferase | chr3:2848407-2849226 REVERSEmoderately similar to ( 276) GSTX1_TOBAC Probable glutathione S-transferase (EC 2.5.1.18) (Auxin-induced protein PGNT1/PCNT110) - Nicotiana tabacum (Common tobacco)moderately similar to ( 209) loc_os01g72150 12001.m13251 protein glutathione S…	AT3G09270.1_Symbols:_ATGSTU8,_GSTU8_glutathione_S-transferase_TAU_8_	12.9035	0.0434158
															26.9	misc.glutathione S transferases	solyc09g011550.2.1	weakly similar to ( 190) AT3G09270 | Symbols: ATGSTU8 | ATGSTU8 (GLUTATHIONE S-TRANSFERASE TAU 8); glutathione transferase | chr3:2848407-2849226 REVERSEmoderately similar to ( 301) GSTX1_SOLTU Probable glutathione S-transferase (EC 2.5.1.18) (Pathogenesis-related protein 1) - Solanum tuberosum (Potato)weakly similar to ( 199) loc_os01g72130 12001.m13249 protein glutathione S-transferase, putativ…	AT3G09270.1_Symbols:_ATGSTU8,_GSTU8_glutathione_S-transferase_TAU_8_	13.8128	1.96266e-11
															26.9	misc.glutathione S transferases	solyc09g011560.2.1	weakly similar to ( 184) AT3G09270 | Symbols: ATGSTU8 | ATGSTU8 (GLUTATHIONE S-TRANSFERASE TAU 8); glutathione transferase | chr3:2848407-2849226 REVERSEmoderately similar to ( 280) GSTX1_SOLTU Probable glutathione S-transferase (EC 2.5.1.18) (Pathogenesis-related protein 1) - Solanum tuberosum (Potato)weakly similar to ( 181) loc_os01g72150 12001.m13251 protein glutathione S-transferase, putativ…	AT3G09270.1_Symbols:_ATGSTU8,_GSTU8_glutathione_S-transferase_TAU_8_	6.53906	6.75265e-15
															26.9	misc.glutathione S transferases	solyc09g011580.2.1	weakly similar to ( 136) AT2G29420 | Symbols: ATGSTU7, GST25 | ATGSTU7 (ARABIDOPSIS THALIANA GLUTATHIONE S-TRANSFERASE TAU 7); glutathione transferase | chr2:12618111-12618871 REVERSEmoderately similar to ( 240) GSTX1_SOLTU Probable glutathione S-transferase (EC 2.5.1.18) (Pathogenesis-related protein 1) - Solanum tuberosum (Potato)weakly similar to ( 138) loc_os01g72130 12001.m13249 protein glut…	AT3G09270.1_Symbols:_ATGSTU8,_GSTU8_glutathione_S-transferase_TAU_8_	-2.58001	0.000227712
															26.9	misc.glutathione S transferases	solyc09g011590.2.1	weakly similar to ( 179) AT3G09270 | Symbols: ATGSTU8 | ATGSTU8 (GLUTATHIONE S-TRANSFERASE TAU 8); glutathione transferase | chr3:2848407-2849226 REVERSEmoderately similar to ( 377) GSTX1_SOLTU Probable glutathione S-transferase (EC 2.5.1.18) (Pathogenesis-related protein 1) - Solanum tuberosum (Potato)weakly similar to ( 191) loc_os01g72130 12001.m13249 protein glutathione S-transferase, putativ…	AT3G09270.1_Symbols:_ATGSTU8,_GSTU8_glutathione_S-transferase_TAU_8_	3.99439	0.0133235
															26.9	misc.glutathione S transferases	solyc09g011620.1.1	weakly similar to ( 197) AT3G09270 | Symbols: ATGSTU8 | ATGSTU8 (GLUTATHIONE S-TRANSFERASE TAU 8); glutathione transferase | chr3:2848407-2849226 REVERSEmoderately similar to ( 288) GSTX1_TOBAC Probable glutathione S-transferase (EC 2.5.1.18) (Auxin-induced protein PGNT1/PCNT110) - Nicotiana tabacum (Common tobacco)weakly similar to ( 190) loc_os03g39850 12003.m09068 protein glutathione S-transfe…	AT3G09270.1_Symbols:_ATGSTU8,_GSTU8_glutathione_S-transferase_TAU_8_	43.0799	1.09127e-06
															26.9	misc.glutathione S transferases	solyc09g011630.2.1	moderately similar to ( 221) AT3G09270 | Symbols: ATGSTU8 | ATGSTU8 (GLUTATHIONE S-TRANSFERASE TAU 8); glutathione transferase | chr3:2848407-2849226 REVERSEmoderately similar to ( 313) GSTX1_TOBAC Probable glutathione S-transferase (EC 2.5.1.18) (Auxin-induced protein PGNT1/PCNT110) - Nicotiana tabacum (Common tobacco)moderately similar to ( 208) loc_os09g29200 12009.m06071 protein glutathione S…	AT3G09270.1_Symbols:_ATGSTU8,_GSTU8_glutathione_S-transferase_TAU_8_	4.41525	4.74673e-06
															26.9	misc.glutathione S transferases	solyc09g074850.2.1	moderately similar to ( 220) AT2G47730 | Symbols: ATGSTF8, ATGSTF5, GST6, GSTF8 | ATGSTF8 (ARABIDOPSIS THALIANA GLUTATHIONE S-TRANSFERASE PHI 8); glutathione binding / glutathione transferase | chr2:19558213-19559266 FORWARDmoderately similar to ( 338) GSTF1_TOBAC Glutathione S-transferase PARB (EC 2.5.1.18) (GST class-phi) - Nicotiana tabacum (Common tobacco)weakly similar to ( 167) loc_os01g273…	AT2G47730.1_Symbols:_ATGSTF8,_ATGSTF5,_GST6,_GSTF8_glutathione_S-transferase_phi_8_	5.61032	2.39274e-05
															26.9	misc.glutathione S transferases	solyc10g084400.1.1	moderately similar to ( 306) AT5G02790 | Symbols: | In2-1 protein, putative | chr5:632877-634858 FORWARDmoderately similar to ( 254) IN21_MAIZE IN2-1 protein - Zea mays (Maize)moderately similar to ( 297) loc_os03g17470 12003.m07174 protein IN2-1 protein, putative, expressed GST_C_Lambda evidence_code:10F1H1E1IEG genomic_reference:SL2.40ch10 gene_region:63281886-63284225 transcript_region:SL2.40c…	AT5G02790.1_Symbols:_GSTL3_Glutathione_S-transferase_family_protein_	3.31061	0.0101697
															26.9	misc.glutathione S transferases	solyc12g011300.1.1	moderately similar to ( 262) AT1G17180 | Symbols: ATGSTU25 | ATGSTU25 (GLUTATHIONE S-TRANSFERASE TAU 25); glutathione transferase | chr1:5872208-5872958 FORWARDmoderately similar to ( 294) GSTXC_TOBAC Probable glutathione S-transferase parC (EC 2.5.1.18) (Auxin-regulated protein parC) - Nicotiana tabacum (Common tobacco)weakly similar to ( 194) loc_os09g20220 12009.m05229 protein glutathione S-tr…	AT1G78380.1_Symbols:_ATGSTU19,_GST8,_GSTU19_glutathione_S-transferase_TAU_19_	-11.7226	0.00250472
															26.18	misc.invertase/pectin methylesterase inhibitor family protein	solyc10g076730.1.1	weakly similar to ( 175) AT1G14890 | Symbols: | enzyme inhibitor/ pectinesterase/ pectinesterase inhibitor | chr1:5137045-5137704 FORWARDweakly similar to ( 117) 21KD_DAUCA 21 kDa protein precursor (1.2 protein) - Daucus carota (Carrot)very weakly similar to (94.7) loc_os10g10620 12010.m04396 protein pectinesterase-3 precursor, putative, expressedPMEI evidence_code:10F0H1E1IEG genomic_reference:S…	AT1G14890.1_Symbols:_Plant_invertase/pectin_methylesterase_inhibitor_superfamily_protein_	-11.0901	0.00426989
															26.18	misc.invertase/pectin methylesterase inhibitor family protein	solyc10g076730.1.1	weakly similar to ( 175) AT1G14890 | Symbols: | enzyme inhibitor/ pectinesterase/ pectinesterase inhibitor | chr1:5137045-5137704 FORWARDweakly similar to ( 117) 21KD_DAUCA 21 kDa protein precursor (1.2 protein) - Daucus carota (Carrot)very weakly similar to (94.7) loc_os10g10620 12010.m04396 protein pectinesterase-3 precursor, putative, expressedPMEI evidence_code:10F0H1E1IEG genomic_reference:S…	AT1G14890.1_Symbols:_Plant_invertase/pectin_methylesterase_inhibitor_superfamily_protein_	-11.5515	0.00426989
															26.1	misc.misc2	solyc02g078570.2.1	weakly similar to ( 182) AT3G51000 | Symbols: | epoxide hydrolase, putative | chr3:18945258-18946499 REVERSEmoderately similar to ( 328) loc_os10g35540 12010.m06378 protein epoxide hydrolase 2, putative, expressed MhpC PRK03592 PRK00870 genomic_reference:SL2.40ch02 gene_region:37812462-37814771 transcript_region:SL2.40ch02:37812462..37814771- go_terms:GO:0004301 functional_description:"Epoxide hy…	AT3G51000.1_Symbols:_alpha/beta-Hydrolases_superfamily_protein_	-3.19456	0.000151806
															26.1	misc.misc2	solyc03g119200.2.1	highly similar to ( 523) AT3G18270 | Symbols: CYP77A5P | CYP77A5P; catalytic | chr3:6262010-6264025 FORWARDhighly similar to ( 548) loc_os01g04630 12001.m07098 protein muconate cycloisomerase-like protein, putative, expressedL-Ala-DL-Glu_epimerase COG4948 MLE_like NAAAR MLE MR_like enolase_like OSBS genomic_reference:SL2.40ch03 gene_region:61916311-61921325 transcript_region:SL2.40ch03:61916311..…	AT3G18270.1_Symbols:_CYP77A5P_cytochrome_P450,_family_77,_subfamily_A,_polypeptide_5_pseudogene_	-2.2759	0.000105761
															26.16	misc.myrosinases-lectin-jacalin	solyc07g062490.1.1	moderately similar to ( 265) AT1G78830 | Symbols: | curculin-like (mannose-binding) lectin family protein | chr1:29637141-29638508 REVERSEmoderately similar to ( 310) EP1G_DAUCA Epidermis-specific secreted glycoprotein EP1 precursor (52/54 kDa medium protein) - Daucus carota (Carrot)weakly similar to ( 113) loc_os04g23760 12004.m07515 protein ATP binding protein, putativeB_lectin B_lectin B_lecti…	AT1G78850.1_Symbols:_D-mannose_binding_lectin_protein_with_Apple-like_carbohydrate-binding_domain_	14.2224	2.81896e-13
															26.16	misc.myrosinases-lectin-jacalin	solyc09g083020.1.1	very weakly similar to (96.7) AT1G05760 | Symbols: RTM1 | RTM1 (restricted tev movement 1); sugar binding | chr1:1723797-1724440 REVERSE evidence_code:10F1H0E1IEG genomic_reference:SL2.40ch09 gene_region:64102512-64102985 transcript_region:SL2.40ch09:64102512..64102985- go_terms:GO:0005529 functional_description:"Myrosinase-binding protein-like protein (AHRD V1 **-* Q9M5W9_ARATH); contains Interp…	AT2G43730.1_Symbols:_Mannose-binding_lectin_superfamily_protein_	2.10603	0.000246411
															26.8	misc.nitrilases, *nitrile lyases, berberine bridge enzymes, reticuline oxidases, troponine reductases	solyc01g108680.2.1	moderately similar to ( 221) AT2G23610 | Symbols: ATMES3, MES3 | MES3 (METHYL ESTERASE 3); hydrolase, acting on ester bonds / methyl indole-3-acetate esterase/ methyl jasmonate esterase | chr2:10044410-10046403 REVERSEmoderately similar to ( 203) PIR7A_ORYSA Probable esterase PIR7A (EC 3.1.-.-) - Oryza sativa (Rice)moderately similar to ( 204) loc_os01g70860 12001.m13131 protein esterase PIR7A, p…	AT2G23610.1_Symbols:_ATMES3,_MES3_methyl_esterase_3_	-3.15164	0.00177025
															26.8	misc.nitrilases, *nitrile lyases, berberine bridge enzymes, reticuline oxidases, troponine reductases	solyc07g054880.2.1	moderately similar to ( 206) AT2G23610 | Symbols: ATMES3, MES3 | MES3 (METHYL ESTERASE 3); hydrolase, acting on ester bonds / methyl indole-3-acetate esterase/ methyl jasmonate esterase | chr2:10044410-10046403 REVERSEmoderately similar to ( 204) PIR7A_ORYSA Probable esterase PIR7A (EC 3.1.-.-) - Oryza sativa (Rice)moderately similar to ( 204) loc_os01g70860 12001.m13131 protein esterase PIR7A, p…	AT2G23610.1_Symbols:_ATMES3,_MES3_methyl_esterase_3_	-4.00567	0.00674484
															26.8	misc.nitrilases, *nitrile lyases, berberine bridge enzymes, reticuline oxidases, troponine reductases	solyc09g011140.2.1	moderately similar to ( 305) AT1G07440 | Symbols: | tropinone reductase, putative / tropine dehydrogenase, putative | chr1:2286700-2287665 REVERSEweakly similar to ( 107) GRDH_ORYSA Glucose and ribitol dehydrogenase homolog (EC 1.1.1.-) - Oryza sativa (Rice)moderately similar to ( 295) loc_os03g16220 12003.m101290 protein tropinone reductase, putative, expressed PRK09242 fabG fabG fabG PRK12826 P…	AT1G07440.1_Symbols:_NAD(P)-binding_Rossmann-fold_superfamily_protein_	-2.35684	0.00855188
															26.6	misc.O-methyl transferases	solyc03g080180.2.1	highly similar to ( 565) AT5G54160 | Symbols: ATOMT1, OMT1 | ATOMT1 (O-METHYLTRANSFERASE 1); caffeate O-methyltransferase/ myricetin 3-O-methyltransferase/ quercetin 3-O-methyltransferase | chr5:21982075-21984167 FORWARDhighly similar to ( 677) COMT1_CAPAN Caffeic acid 3-O-methyltransferase (EC 2.1.1.68) (S-adenosysl-L-methionine:caffeic acid 3-O-methyltransferase) (COMT) (CAOMT) - Capsicum annuu…	AT5G54160.1_Symbols:_ATOMT1,_OMT1_O-methyltransferase_1_	-2.27058	0.000145204
															26.7	misc.oxidases - copper, flavone etc.	solyc02g080670.2.1	highly similar to ( 831) AT4G22010 | Symbols: sks4 | sks4 (SKU5 Similar 4); copper ion binding / oxidoreductase | chr4:11663429-11666463 FORWARDhighly similar to ( 573) ASO_BRANA L-ascorbate oxidase homolog precursor (EC 1.10.3.3) (Ascorbase) - Brassica napus (Rape)highly similar to ( 807) loc_os06g46500 12006.m09176 protein L-ascorbate oxidase homolog precursor, putative, expressed Cu-oxidase_3 …	AT4G22010.1_Symbols:_sks4_SKU5_similar_4_	-3.64579	0.0184559
															26.7	misc.oxidases - copper, flavone etc.	solyc02g090360.2.1	highly similar to ( 780) AT5G66920 | Symbols: sks17 | sks17 (SKU5 Similar 17); copper ion binding / oxidoreductase | chr5:26722963-26725370 FORWARDhighly similar to ( 573) NTP3_TOBAC Pollen-specific protein NTP303 precursor - Nicotiana tabacum (Common tobacco)highly similar to ( 683) loc_os07g02810 12007.m04753 protein L-ascorbate oxidase homolog precursor, putative, expressed Cu-oxidase_3 Cu-oxi…	AT5G66920.1_Symbols:_sks17_SKU5_similar_17_	-2.11459	0.0290384
															26.7	misc.oxidases - copper, flavone etc.	solyc04g081930.2.1	moderately similar to ( 387) AT1G20270 | Symbols: | oxidoreductase, 2OG-Fe(II) oxygenase family protein | chr1:7021383-7022923 REVERSEmoderately similar to ( 361) loc_os02g58070 12002.m10828 protein prolyl 4-hydroxylase alpha-2 subunit precursor, putative, expressed P4Hc genomic_reference:SL2.40ch04 gene_region:63374898-63378319 transcript_region:SL2.40ch04:63374898..63378319- go_terms:GO:0004656…	AT1G20270.1_Symbols:_2-oxoglutarate_(2OG)_and_Fe(II)-dependent_oxygenase_superfamily_protein_	5.46864	4.1255e-05
															26.7	misc.oxidases - copper, flavone etc.	solyc08g079090.2.1	highly similar to ( 896) AT4G12420 | Symbols: SKU5 | SKU5; copper ion binding / oxidoreductase | chr4:7349941-7352868 REVERSEmoderately similar to ( 481) ASO_BRANA L-ascorbate oxidase homolog precursor (EC 1.10.3.3) (Ascorbase) - Brassica napus (Rape)highly similar to ( 775) loc_os06g01490 12006.m04887 protein monocopper oxidase precursor, putative, expressed Cu-oxidase_3 Cu-oxidase Cu-oxidase_2 …	AT4G12420.1_Symbols:_SKU5_Cupredoxin_superfamily_protein_	-2.88124	0.000126215
															26.7	misc.oxidases - copper, flavone etc.	solyc09g074430.2.1	moderately similar to ( 377) AT1G48910 | Symbols: YUC10 | YUC10; FAD binding / monooxygenase/ oxidoreductase | chr1:18091681-18093774 FORWARDmoderately similar to ( 387) loc_os12g08780 12012.m04864 protein disulfide oxidoreductase/ monooxygenase/ oxidoreductase, putative TrkA FMO-like genomic_reference:SL2.40ch09 gene_region:61731165-61733090 transcript_region:SL2.40ch09:61731165..61733090- go_te…	AT1G21430.1_Symbols:_YUC11_Flavin-binding_monooxygenase_family_protein_	3.14135	3.09401e-06
															26.7	misc.oxidases - copper, flavone etc.	solyc12g013690.1.1	moderately similar to ( 394) AT5G05320 | Symbols: | monooxygenase, putative (MO3) | chr5:1575093-1576679 REVERSEmoderately similar to ( 409) loc_os03g05920 12003.m06114 protein monooxygenase, putative, expressed UbiH PRK06753 PRK06847 PRK08163 PRK07538 FAD_binding_3 evidence_code:10F1H1E1IEG genomic_reference:SL2.40ch12 gene_region:4532510-4535243 transcript_region:SL2.40ch12:4532510..4535243- go…	AT4G38540.1_Symbols:_FAD/NAD(P)-binding_oxidoreductase_family_protein_	3.32836	0.000907319
															26.7	misc.oxidases - copper, flavone etc.	solyc12g094460.1.1	highly similar to ( 803) AT1G76160 | Symbols: sks5 | sks5 (SKU5 Similar 5); copper ion binding / oxidoreductase | chr1:28578211-28581020 REVERSEhighly similar to ( 537) ASO_BRANA L-ascorbate oxidase homolog precursor (EC 1.10.3.3) (Ascorbase) - Brassica napus (Rape)highly similar to ( 721) loc_os06g46500 12006.m09176 protein L-ascorbate oxidase homolog precursor, putative, expressed Cu-oxidase Cu…	AT1G76160.1_Symbols:_sks5_SKU5_similar_5_	-2.67431	0.0237141
															26.12	misc.peroxidases	solyc01g067860.2.1	moderately similar to ( 330) AT2G39040 | Symbols: | peroxidase, putative | chr2:16299463-16301173 REVERSEmoderately similar to ( 266) PER2_ARAHY Cationic peroxidase 2 precursor (EC 1.11.1.7) (PNPC2) - Arachis hypogaea (Peanut)moderately similar to ( 286) loc_os07g34710 12007.m079701 protein peroxidase 27 precursor, putative, expressedsecretory_peroxidase plant_peroxidase peroxidase genomic_refere…	AT1G05260.1_Symbols:_RCI3,_RCI3A_Peroxidase_superfamily_protein_	4.17847	3.76592e-07
															26.12	misc.peroxidases	solyc01g067870.2.1	moderately similar to ( 334) AT2G39040 | Symbols: | peroxidase, putative | chr2:16299463-16301173 REVERSEmoderately similar to ( 263) PER1_ORYSA Peroxidase 1 precursor (EC 1.11.1.7) - Oryza sativa (Rice)moderately similar to ( 295) loc_os01g16450 12001.m08241 protein peroxidase 24 precursor, putative, expressedsecretory_peroxidase plant_peroxidase peroxidase genomic_reference:SL2.40ch01 gene_regi…	AT1G05260.1_Symbols:_RCI3,_RCI3A_Peroxidase_superfamily_protein_	-28.7376	4.40206e-10
															26.12	misc.peroxidases	solyc01g101050.2.1	moderately similar to ( 264) AT3G03670 | Symbols: | peroxidase, putative | chr3:901985-903349 REVERSEmoderately similar to ( 277) PER2_ARAHY Cationic peroxidase 2 precursor (EC 1.11.1.7) (PNPC2) - Arachis hypogaea (Peanut)moderately similar to ( 331) loc_os05g04490 12005.m04982 protein peroxidase 1 precursor, putative, expressedsecretory_peroxidase plant_peroxidase peroxidase genomic_reference:SL…	AT4G33420.1_Symbols:_Peroxidase_superfamily_protein_	3.69154	2.2557e-07
															26.12	misc.peroxidases	solyc01g105070.2.1	moderately similar to ( 387) AT5G64120 | Symbols: | peroxidase, putative | chr5:25659551-25660946 REVERSEmoderately similar to ( 438) PER2_ARAHY Cationic peroxidase 2 precursor (EC 1.11.1.7) (PNPC2) - Arachis hypogaea (Peanut)moderately similar to ( 349) loc_os01g07770 12001.m07404 protein peroxidase 25 precursor, putativesecretory_peroxidase plant_peroxidase peroxidase genomic_reference:SL2.40ch…	AT5G64120.1_Symbols:_Peroxidase_superfamily_protein_	4.13955	4.38168e-13
															26.12	misc.peroxidases	solyc02g082090.2.1	moderately similar to ( 338) AT1G30870 | Symbols: | cationic peroxidase, putative | chr1:10991535-10992885 FORWARDmoderately similar to ( 241) PER1_ORYSA Peroxidase 1 precursor (EC 1.11.1.7) - Oryza sativa (Rice)moderately similar to ( 301) loc_os07g31610 12007.m07429 protein peroxidase 7 precursor, putative, expressedsecretory_peroxidase plant_peroxidase peroxidase genomic_reference:SL2.40ch02 g…	AT1G30870.1_Symbols:_Peroxidase_superfamily_protein_	-5.69973	2.08061e-05
															26.12	misc.peroxidases	solyc02g084780.2.1	moderately similar to ( 449) AT5G66390 | Symbols: | peroxidase 72 (PER72) (P72) (PRXR8) | chr5:26516063-26517329 REVERSEmoderately similar to ( 278) PERX_TOBAC Lignin-forming anionic peroxidase precursor (EC 1.11.1.7) (TOPA) - Nicotiana tabacum (Common tobacco)moderately similar to ( 424) loc_os01g15830 12001.m08181 protein peroxidase 72 precursor, putative, expressedsecretory_peroxidase plant_pe…	AT5G66390.1_Symbols:_Peroxidase_superfamily_protein_	3.56445	3.87827e-08
															26.12	misc.peroxidases	solyc02g084790.2.1	moderately similar to ( 460) AT5G66390 | Symbols: | peroxidase 72 (PER72) (P72) (PRXR8) | chr5:26516063-26517329 REVERSEmoderately similar to ( 282) PERX_TOBAC Lignin-forming anionic peroxidase precursor (EC 1.11.1.7) (TOPA) - Nicotiana tabacum (Common tobacco)moderately similar to ( 434) loc_os01g15830 12001.m08181 protein peroxidase 72 precursor, putative, expressedsecretory_peroxidase plant_pe…	AT5G66390.1_Symbols:_Peroxidase_superfamily_protein_	2.69983	6.12498e-06
															26.12	misc.peroxidases	solyc02g084800.2.1	moderately similar to ( 442) AT5G66390 | Symbols: | peroxidase 72 (PER72) (P72) (PRXR8) | chr5:26516063-26517329 REVERSEmoderately similar to ( 275) PERX_TOBAC Lignin-forming anionic peroxidase precursor (EC 1.11.1.7) (TOPA) - Nicotiana tabacum (Common tobacco)moderately similar to ( 416) loc_os01g15830 12001.m08181 protein peroxidase 72 precursor, putative, expressedsecretory_peroxidase plant_pe…	AT5G66390.1_Symbols:_Peroxidase_superfamily_protein_	2.23307	0.0115497
															26.12	misc.peroxidases	solyc02g090450.2.1	moderately similar to ( 404) AT1G49570 | Symbols: | peroxidase, putative | chr1:18347077-18348712 FORWARDmoderately similar to ( 307) PERX_NICSY Lignin-forming anionic peroxidase precursor (EC 1.11.1.7) - Nicotiana sylvestris (Wood tobacco)moderately similar to ( 316) loc_os01g15830 12001.m08181 protein peroxidase 72 precursor, putative, expressedsecretory_peroxidase plant_peroxidase peroxidase g…	AT1G49570.1_Symbols:_Peroxidase_superfamily_protein_	2.81539	1.78005e-07
															26.12	misc.peroxidases	solyc02g090470.2.1	moderately similar to ( 400) AT1G49570 | Symbols: | peroxidase, putative | chr1:18347077-18348712 FORWARDmoderately similar to ( 294) PERX_NICSY Lignin-forming anionic peroxidase precursor (EC 1.11.1.7) - Nicotiana sylvestris (Wood tobacco)moderately similar to ( 311) loc_os01g15830 12001.m08181 protein peroxidase 72 precursor, putative, expressedsecretory_peroxidase plant_peroxidase peroxidase g…	AT1G49570.1_Symbols:_Peroxidase_superfamily_protein_	3.10726	9.41124e-08
															26.12	misc.peroxidases	solyc02g094180.2.1	moderately similar to ( 384) AT4G37530 | Symbols: | peroxidase, putative | chr4:17634786-17636008 FORWARDmoderately similar to ( 220) PER1_ORYSA Peroxidase 1 precursor (EC 1.11.1.7) - Oryza sativa (Rice)moderately similar to ( 372) loc_os09g32964 12009.m06386 protein peroxidase 73 precursor, putative, expressedsecretory_peroxidase plant_peroxidase peroxidase genomic_reference:SL2.40ch02 gene_regi…	AT4G30170.1_Symbols:_Peroxidase_family_protein_	2.17716	6.0471e-06
															26.12	misc.peroxidases	solyc04g071890.2.1	moderately similar to ( 429) AT1G71695 | Symbols: | peroxidase 12 (PER12) (P12) (PRXR6) | chr1:26964359-26966557 FORWARDmoderately similar to ( 233) PER2_ORYSA Peroxidase 2 precursor (EC 1.11.1.7) - Oryza sativa (Rice)moderately similar to ( 367) loc_os01g73200 12001.m13349 protein peroxidase 12 precursor, putative, expressedsecretory_peroxidase plant_peroxidase peroxidase genomic_reference:SL2.4…	AT1G71695.1_Symbols:_Peroxidase_superfamily_protein_	7.43664	2.95574e-44
															26.12	misc.peroxidases	solyc04g080760.2.1	moderately similar to ( 478) AT1G44970 | Symbols: | peroxidase, putative | chr1:17002237-17003563 FORWARDmoderately similar to ( 311) PER1_ARAHY Cationic peroxidase 1 precursor (EC 1.11.1.7) (PNPC1) - Arachis hypogaea (Peanut)moderately similar to ( 433) loc_os01g15810 12001.m08179 protein peroxidase 9 precursor, putative, expressedsecretory_peroxidase plant_peroxidase peroxidase ascorbate_peroxi…	AT1G44970.1_Symbols:_Peroxidase_superfamily_protein_	-2.24431	0.0149773
															26.12	misc.peroxidases	solyc05g050870.2.1	weakly similar to ( 189) AT5G05340 | Symbols: | peroxidase, putative | chr5:1579142-1580819 REVERSEmoderately similar to ( 217) PER1_ARAHY Cationic peroxidase 1 precursor (EC 1.11.1.7) (PNPC1) - Arachis hypogaea (Peanut)moderately similar to ( 220) loc_os12g02060 12012.m04208 protein cationic peroxidase 1 precursor, putativesecretory_peroxidase plant_peroxidase peroxidase genomic_reference:SL2.40…	AT5G05340.1_Symbols:_Peroxidase_superfamily_protein_	4.80895	0.0202207
															26.12	misc.peroxidases	solyc05g050880.2.1	moderately similar to ( 342) AT5G05340 | Symbols: | peroxidase, putative | chr5:1579142-1580819 REVERSEmoderately similar to ( 392) PER1_ARAHY Cationic peroxidase 1 precursor (EC 1.11.1.7) (PNPC1) - Arachis hypogaea (Peanut)moderately similar to ( 362) loc_os12g02080 12012.m04210 protein peroxidase 52 precursor, putative, expressedsecretory_peroxidase plant_peroxidase peroxidase ascorbate_peroxid…	AT5G05340.1_Symbols:_Peroxidase_superfamily_protein_	5.3895	4.92496e-05
															26.12	misc.peroxidases	solyc05g055320.2.1	moderately similar to ( 265) AT1G44970 | Symbols: | peroxidase, putative | chr1:17002237-17003563 FORWARDmoderately similar to ( 256) PER1_ARAHY Cationic peroxidase 1 precursor (EC 1.11.1.7) (PNPC1) - Arachis hypogaea (Peanut)moderately similar to ( 303) loc_os05g04490 12005.m04982 protein peroxidase 1 precursor, putative, expressedsecretory_peroxidase plant_peroxidase peroxidase genomic_referenc…	AT1G44970.1_Symbols:_Peroxidase_superfamily_protein_	-3.78734	3.72521e-09
															26.12	misc.peroxidases	solyc06g082420.2.1	moderately similar to ( 343) AT5G58400 | Symbols: | peroxidase, putative | chr5:23605357-23606967 REVERSEmoderately similar to ( 410) PER1_ARAHY Cationic peroxidase 1 precursor (EC 1.11.1.7) (PNPC1) - Arachis hypogaea (Peanut)moderately similar to ( 382) loc_os04g55740 12004.m10465 protein peroxidase 2 precursor, putative, expressedsecretory_peroxidase plant_peroxidase peroxidase genomic_referenc…	AT5G05340.1_Symbols:_Peroxidase_superfamily_protein_	8.6693	0.0122848
															26.12	misc.peroxidases	solyc07g017880.2.1	moderately similar to ( 479) AT2G18980 | Symbols: | peroxidase, putative | chr2:8233419-8235294 REVERSEmoderately similar to ( 229) PER1_ORYSA Peroxidase 1 precursor (EC 1.11.1.7) - Oryza sativa (Rice)moderately similar to ( 369) loc_os07g02440 12007.m04716 protein peroxidase 50 precursor, putative, expressedsecretory_peroxidase plant_peroxidase peroxidase ascorbate_peroxidase genomic_reference:S…	AT4G30170.1_Symbols:_Peroxidase_family_protein_	-2.48145	3.86926e-05
															26.12	misc.peroxidases	solyc07g047740.2.1	moderately similar to ( 456) AT1G05260 | Symbols: RCI3, RCI3A | RCI3 (RARE COLD INDUCIBLE GENE 3); peroxidase | chr1:1529827-1531271 FORWARDmoderately similar to ( 344) PER1_ORYSA Peroxidase 1 precursor (EC 1.11.1.7) - Oryza sativa (Rice)moderately similar to ( 380) loc_os06g46799 12006.m09205 protein peroxidase 39 precursor, putative, expressedsecretory_peroxidase plant_peroxidase peroxidase gen…	AT1G05260.1_Symbols:_RCI3,_RCI3A_Peroxidase_superfamily_protein_	-3.11872	0.00379395
															26.12	misc.peroxidases	solyc07g052530.2.1	moderately similar to ( 462) AT1G05260 | Symbols: RCI3, RCI3A | RCI3 (RARE COLD INDUCIBLE GENE 3); peroxidase | chr1:1529827-1531271 FORWARDmoderately similar to ( 345) PER1_ORYSA Peroxidase 1 precursor (EC 1.11.1.7) - Oryza sativa (Rice)moderately similar to ( 390) loc_os06g46799 12006.m09205 protein peroxidase 39 precursor, putative, expressedsecretory_peroxidase plant_peroxidase peroxidase gen…	AT1G05260.1_Symbols:_RCI3,_RCI3A_Peroxidase_superfamily_protein_	-3.97855	1.50897e-09
															26.12	misc.peroxidases	solyc08g075830.2.1	moderately similar to ( 404) AT3G01190 | Symbols: | peroxidase 27 (PER27) (P27) (PRXR7) | chr3:67236-68477 REVERSEmoderately similar to ( 349) PER1_ORYSA Peroxidase 1 precursor (EC 1.11.1.7) - Oryza sativa (Rice)moderately similar to ( 367) loc_os11g43980 12011.m08233 protein peroxidase 1 precursor, putative, expressedsecretory_peroxidase plant_peroxidase peroxidase genomic_reference:SL2.40ch08 g…	AT3G01190.1_Symbols:_Peroxidase_superfamily_protein_	-4.40007	6.89259e-08
															26.12	misc.peroxidases	solyc10g076210.1.1	moderately similar to ( 309) AT5G05340 | Symbols: | peroxidase, putative | chr5:1579142-1580819 REVERSEmoderately similar to ( 329) PER1_ARAHY Cationic peroxidase 1 precursor (EC 1.11.1.7) (PNPC1) - Arachis hypogaea (Peanut)moderately similar to ( 335) loc_os03g22020 12003.m07605 protein peroxidase 52 precursor, putative, expressedsecretory_peroxidase plant_peroxidase peroxidase evidence_code:10F…	AT5G05340.1_Symbols:_Peroxidase_superfamily_protein_	4.96068	5.98506e-09
															26.12	misc.peroxidases	solyc10g076220.1.1	moderately similar to ( 303) AT5G05340 | Symbols: | peroxidase, putative | chr5:1579142-1580819 REVERSEmoderately similar to ( 323) PER1_ARAHY Cationic peroxidase 1 precursor (EC 1.11.1.7) (PNPC1) - Arachis hypogaea (Peanut)moderately similar to ( 334) loc_os03g22020 12003.m07605 protein peroxidase 52 precursor, putative, expressedsecretory_peroxidase plant_peroxidase peroxidase evidence_code:10F…	AT5G05340.1_Symbols:_Peroxidase_superfamily_protein_	2.41121	8.48416e-06
															26.12	misc.peroxidases	solyc10g084200.1.1	moderately similar to ( 333) AT4G26010 | Symbols: | peroxidase, putative | chr4:13200653-13201688 FORWARDmoderately similar to ( 241) PER2_ARAHY Cationic peroxidase 2 precursor (EC 1.11.1.7) (PNPC2) - Arachis hypogaea (Peanut)moderately similar to ( 235) loc_os03g02920 12003.m05830 protein peroxidase 66 precursor, putative, expressedsecretory_peroxidase plant_peroxidase peroxidase evidence_code:1…	AT4G26010.1_Symbols:_Peroxidase_superfamily_protein_	-5.34006	0.00280031
															26.12	misc.peroxidases	solyc11g007210.1.1	moderately similar to ( 254) AT4G11290 | Symbols: | peroxidase, putative | chr4:6869993-6871476 FORWARDmoderately similar to ( 253) PER1_ARAHY Cationic peroxidase 1 precursor (EC 1.11.1.7) (PNPC1) - Arachis hypogaea (Peanut)moderately similar to ( 300) loc_os05g04490 12005.m04982 protein peroxidase 1 precursor, putative, expressedsecretory_peroxidase plant_peroxidase peroxidase evidence_code:10F0…	AT4G11290.1_Symbols:_Peroxidase_superfamily_protein_	-3.30374	0.000256027
															26.12	misc.peroxidases	solyc11g007220.1.1	moderately similar to ( 254) AT4G11290 | Symbols: | peroxidase, putative | chr4:6869993-6871476 FORWARDmoderately similar to ( 254) PER1_ARAHY Cationic peroxidase 1 precursor (EC 1.11.1.7) (PNPC1) - Arachis hypogaea (Peanut)moderately similar to ( 298) loc_os05g04490 12005.m04982 protein peroxidase 1 precursor, putative, expressedsecretory_peroxidase plant_peroxidase peroxidase evidence_code:10F0…	AT1G44970.1_Symbols:_Peroxidase_superfamily_protein_	-4.11613	0.000913302
															26.12	misc.peroxidases	solyc11g018800.1.1	moderately similar to ( 409) AT1G14550 | Symbols: | anionic peroxidase, putative | chr1:4979028-4980324 FORWARDhighly similar to ( 549) PERX_NICSY Lignin-forming anionic peroxidase precursor (EC 1.11.1.7) - Nicotiana sylvestris (Wood tobacco)moderately similar to ( 330) loc_os02g14430 12002.m06688 protein peroxidase 68 precursor, putative, expressedsecretory_peroxidase plant_peroxidase peroxidase…	AT1G14550.1_Symbols:_Peroxidase_superfamily_protein_	2.91808	0.0115679
															26.12	misc.peroxidases	solyc12g005370.1.1	moderately similar to ( 412) AT3G01190 | Symbols: | peroxidase 27 (PER27) (P27) (PRXR7) | chr3:67236-68477 REVERSEmoderately similar to ( 333) PER1_ORYSA Peroxidase 1 precursor (EC 1.11.1.7) - Oryza sativa (Rice)moderately similar to ( 378) loc_os04g53640 12004.m10257 protein peroxidase 1 precursor, putative, expressedsecretory_peroxidase plant_peroxidase peroxidase evidence_code:10F0H1E0IEG geno…	AT1G05250.1_Symbols:_Peroxidase_superfamily_protein_	-2.32792	0.0134214
															26.19	misc.plastocyanin-like	solyc01g094040.2.1	weakly similar to ( 101) AT1G08500 | Symbols: | plastocyanin-like domain-containing protein | chr1:2689110-2689881 FORWARDweakly similar to ( 116) loc_os12g26880 12012.m06506 protein uclacyanin-2 precursor, putative, expressed genomic_reference:SL2.40ch01 gene_region:77372507-77374920 transcript_region:SL2.40ch01:77372507..77374920- go_terms:GO:0009055 functional_description:"Plastocyanin-like do…	AT1G08500.1_Symbols:_ENODL18,_AtENODL18_early_nodulin-like_protein_18_	2.44587	0.00304882
															26.19	misc.plastocyanin-like	solyc02g088390.2.1	weakly similar to ( 162) AT5G15350 | Symbols: | plastocyanin-like domain-containing protein | chr5:4985184-4986154 REVERSEvery weakly similar to (90.9) loc_os09g38540 12009.m06795 protein blue copper protein precursor, putative, expressedCu_bind_like genomic_reference:SL2.40ch02 gene_region:45062928-45065725 transcript_region:SL2.40ch02:45062928..45065725- go_terms:GO:0005515 functional_descripti…	AT3G01070.1_Symbols:_ENODL16,_AtENODL16_early_nodulin-like_protein_16_	-2.44256	0.00368261
															26.19	misc.plastocyanin-like	solyc04g074740.2.1	weakly similar to ( 109) AT1G72230 | Symbols: | plastocyanin-like domain-containing protein | chr1:27188287-27189093 FORWARDweakly similar to ( 132) BCP_PEA Blue copper protein precursor - Pisum sativum (Garden pea)weakly similar to ( 120) loc_os06g11490 12006.m05866 protein blue copper protein precursor, putative, expressedCu_bind_like genomic_reference:SL2.40ch04 gene_region:58263727-58265967 t…	AT1G72230.1_Symbols:_Cupredoxin_superfamily_protein_	-2.5712	2.39189e-06
															26.19	misc.plastocyanin-like	solyc07g008130.2.1	very weakly similar to (87.0) AT5G20230 | Symbols: ATBCB, BCB | ATBCB (ARABIDOPSIS BLUE-COPPER-BINDING PROTEIN); copper ion binding / electron carrier | chr5:6826626-6827408 FORWARDvery weakly similar to (87.8) loc_os09g29390 12009.m06090 protein blue copper protein precursor, putative, expressedCu_bind_like genomic_reference:SL2.40ch07 gene_region:2838443-2840766 transcript_region:SL2.40ch07:283…	AT2G44790.1_Symbols:_UCC2_uclacyanin_2_	2.14414	1.85562e-06
															26.19	misc.plastocyanin-like	solyc07g052660.1.1	very weakly similar to (92.8) AT2G32300 | Symbols: UCC1 | UCC1 (UCLACYANIN 1); copper ion binding / electron carrier | chr2:13722510-13723464 FORWARDvery weakly similar to (98.6) loc_os08g04310 12008.m04575 protein uclacyanin-2 precursor, putative, expressedCu_bind_like evidence_code:10F0H0E0IEG genomic_reference:SL2.40ch07 gene_region:58437978-58438899 transcript_region:SL2.40ch07:58437978..5843…	AT2G32300.1_Symbols:_UCC1_uclacyanin_1_	-3.83093	2.87934e-07
															26.21	misc.protease inhibitor/seed storage/lipid transfer protein (LTP) family protein	solyc01g005990.2.1	weakly similar to ( 151) AT2G44300 | Symbols: | lipid transfer protein-related | chr2:18307468-18308286 REVERSEweakly similar to ( 134) loc_os03g07100 12003.m06227 protein lipid transfer protein, putative, expressed genomic_reference:SL2.40ch01 gene_region:653649-655542 transcript_region:SL2.40ch01:653649..655542- functional_description:"Non-specific lipid-transfer protein (AHRD V1 *-*- B9REN2_RI…	AT3G58550.1_Symbols:_Bifunctional_inhibitor/lipid-transfer_protein/seed_storage_2S_albumin_superfamily_protein_	3.78818	0.002449
															26.21	misc.protease inhibitor/seed storage/lipid transfer protein (LTP) family protein	solyc08g005960.1.1	very weakly similar to (91.7) AT2G45180 | Symbols: | protease inhibitor/seed storage/lipid transfer protein (LTP) family protein | chr2:18626377-18626781 FORWARDvery weakly similar to (85.5) loc_os03g01320 12003.m34972 protein NT16 polypeptide, putative, expressedHPS_like evidence_code:10F1H1E1IEG genomic_reference:SL2.40ch08 gene_region:725778-726188 transcript_region:SL2.40ch08:725778..726188- …	AT2G45180.1_Symbols:_Bifunctional_inhibitor/lipid-transfer_protein/seed_storage_2S_albumin_superfamily_protein_	2.39508	0.0205853
															26.21	misc.protease inhibitor/seed storage/lipid transfer protein (LTP) family protein	solyc08g078930.1.1	very weakly similar to (89.0) AT4G12510 | Symbols: | protease inhibitor/seed storage/lipid transfer protein (LTP) family protein | chr4:7417414-7417803 REVERSEvery weakly similar to (82.8) loc_os03g01320 12003.m34972 protein NT16 polypeptide, putative, expressedHPS_like evidence_code:10F1H0E1IEG genomic_reference:SL2.40ch08 gene_region:59751978-59752385 transcript_region:SL2.40ch08:59751978..5975…	AT1G62510.1_Symbols:_Bifunctional_inhibitor/lipid-transfer_protein/seed_storage_2S_albumin_superfamily_protein_	2.51645	0.0171135
															26.21	misc.protease inhibitor/seed storage/lipid transfer protein (LTP) family protein	solyc09g065430.2.1	weakly similar to ( 105) AT3G22600 | Symbols: | protease inhibitor/seed storage/lipid transfer protein (LTP) family protein | chr3:8006711-8007397 REVERSEvery weakly similar to (87.4) loc_os07g07860 12007.m05246 protein lipid transfer protein, putative, expressed genomic_reference:SL2.40ch09 gene_region:59128953-59130177 transcript_region:SL2.40ch09:59128953..59130177- go_terms:GO:0006869 functio…	AT2G48130.1_Symbols:_Bifunctional_inhibitor/lipid-transfer_protein/seed_storage_2S_albumin_superfamily_protein_	-4.75235	0.00180492
															26.22	misc.short chain dehydrogenase/reductase (SDR)	solyc01g073640.2.1	moderately similar to ( 272) AT2G47140 | Symbols: | short-chain dehydrogenase/reductase (SDR) family protein | chr2:19350970-19352059 REVERSEweakly similar to ( 178) TS2_MAIZE Sex determination protein tasselseed-2 - Zea mays (Maize)moderately similar to ( 207) loc_os03g61740 12003.m11055 protein sex determination protein tasselseed-2, putative, expressed PRK08324 PRK12429 PRK12826 fabG PRK06346 …	AT2G47140.1_Symbols:_NAD(P)-binding_Rossmann-fold_superfamily_protein_	-4.22981	0.0105088
															26.22	misc.short chain dehydrogenase/reductase (SDR)	solyc03g112540.2.1	moderately similar to ( 437) AT5G50130 | Symbols: | short-chain dehydrogenase/reductase (SDR) family protein | chr5:20390066-20393053 FORWARDmoderately similar to ( 315) loc_os06g03830 12006.m31964 protein retinol dehydrogenase 14, putative, expressed PRK06197 PRK06196 PRK05854 PRK07453 FabG fabG DltE fabG fabG PRK12826 COG4221 PRK12829 PRK12939 PRK07063 PRK06949 PRK07201 genomic_reference:SL2.40…	AT5G50130.1_Symbols:_NAD(P)-binding_Rossmann-fold_superfamily_protein_	-6.03139	0.00405951
															26.22	misc.short chain dehydrogenase/reductase (SDR)	solyc11g071460.1.1	moderately similar to ( 285) AT2G24190 | Symbols: | short-chain dehydrogenase/reductase (SDR) family protein | chr2:10283740-10284934 REVERSEmoderately similar to ( 372) loc_os07g48640 12007.m079798 protein oxidoreductase, putative, expressed FabG fabG COG4221 fabG PRK12826 fabG PRK06179 PRK12939 PRK06914 DltE PRK07062 PRK12429 PRK08267 PRK06197 evidence_code:10F0H1E1IEG genomic_reference:SL2.40c…	AT1G01800.1_Symbols:_NAD(P)-binding_Rossmann-fold_superfamily_protein_	2.98326	0.0165553
															26.2	misc.UDP glucosyl and glucoronyl transferases	solyc01g107820.2.1	highly similar to ( 526) AT4G34131 | Symbols: UGT73B3 | UGT73B3 (UDP-glucosyl transferase 73B3); UDP-glycosyltransferase/ abscisic acid glucosyltransferase/ quercetin 3-O-glucosyltransferase/ transferase, transferring hexosyl groups | chr4:16343268-16344713 REVERSEweakly similar to ( 196) ZOX_PHAVU Zeatin O-xylosyltransferase (EC 2.4.2.40) (Zeatin O-beta-D-xylosyltransferase) - Phaseolus vulgaris…	AT4G34131.1_Symbols:_UGT73B3_UDP-glucosyl_transferase_73B3_	10.0769	6.93168e-10
															26.2	misc.UDP glucosyl and glucoronyl transferases	solyc02g066960.2.1	moderately similar to ( 441) AT3G02100 | Symbols: | UDP-glucoronosyl/UDP-glucosyl transferase family protein | chr3:368840-370484 REVERSEweakly similar to ( 148) ZOX_PHAVU Zeatin O-xylosyltransferase (EC 2.4.2.40) (Zeatin O-beta-D-xylosyltransferase) - Phaseolus vulgaris (Kidney bean) (French bean)moderately similar to ( 390) loc_os03g55040 12003.m10420 protein indole-3-acetate beta-glucosyltrans…	AT3G02100.1_Symbols:_UDP-Glycosyltransferase_superfamily_protein_	-5.58309	1.23802e-05
															26.2	misc.UDP glucosyl and glucoronyl transferases	solyc02g081690.1.1	moderately similar to ( 344) AT3G21800 | Symbols: UGT71B8 | UGT71B8 (UDP-GLUCOSYL TRANSFERASE 71B8); UDP-glycosyltransferase/ quercetin 3-O-glucosyltransferase/ quercetin 4-O-glucosyltransferase/ transferase, transferring glycosyl groups | chr3:7680243-7681685 REVERSEweakly similar to ( 156) ZOX_PHAVU Zeatin O-xylosyltransferase (EC 2.4.2.40) (Zeatin O-beta-D-xylosyltransferase) - Phaseolus vulga…	AT3G21800.1_Symbols:_UGT71B8_UDP-glucosyl_transferase_71B8_	2.68156	0.0303238
															26.2	misc.UDP glucosyl and glucoronyl transferases	solyc02g085660.1.1	moderately similar to ( 435) AT3G50740 | Symbols: UGT72E1 | UGT72E1 (UDP-glucosyl transferase 72E1); UDP-glycosyltransferase/ coniferyl-alcohol glucosyltransferase/ transferase, transferring glycosyl groups | chr3:18855348-18856811 REVERSEweakly similar to ( 177) ZOX_PHAVU Zeatin O-xylosyltransferase (EC 2.4.2.40) (Zeatin O-beta-D-xylosyltransferase) - Phaseolus vulgaris (Kidney bean) (French bea…	AT3G50740.1_Symbols:_UGT72E1_UDP-glucosyl_transferase_72E1_	11.1292	0.00168594
															26.2	misc.UDP glucosyl and glucoronyl transferases	solyc02g092840.1.1	moderately similar to ( 474) AT5G62220 | Symbols: | exostosin family protein | chr5:24988456-24990009 REVERSEmoderately similar to ( 325) KATAM_ORYSA Xyloglucan galactosyltransferase KATAMARI1 homolog (EC 2.4.1.-) - Oryza sativa (Rice)moderately similar to ( 380) loc_os04g48480 12004.m09784 protein xyloglucan galactosyltransferase KATAMARI 1, putative, expressed Exostosin evidence_code:10F0H1E1IE…	AT5G62220.1_Symbols:_ATGT18,_GT18_glycosyltransferase_18_	-3.55468	0.00254464
															26.2	misc.UDP glucosyl and glucoronyl transferases	solyc04g080010.2.1	moderately similar to ( 386) AT4G01070 | Symbols: GT72B1, UGT72B1 | GT72B1; UDP-glucosyltransferase/ UDP-glycosyltransferase/ transferase, transferring glycosyl groups | chr4:461858-463300 REVERSEweakly similar to ( 162) ZOX_PHAVU Zeatin O-xylosyltransferase (EC 2.4.2.40) (Zeatin O-beta-D-xylosyltransferase) - Phaseolus vulgaris (Kidney bean) (French bean)moderately similar to ( 329) loc_os01g432…	AT5G26310.1_Symbols:_UGT72E3_UDP-Glycosyltransferase_superfamily_protein_	-3.52642	1.71782e-05
															26.2	misc.UDP glucosyl and glucoronyl transferases	solyc06g072870.1.1	moderately similar to ( 494) AT2G36780 | Symbols: | UDP-glucoronosyl/UDP-glucosyl transferase family protein | chr2:15417618-15419108 REVERSEweakly similar to ( 155) ZOX_PHAVU Zeatin O-xylosyltransferase (EC 2.4.2.40) (Zeatin O-beta-D-xylosyltransferase) - Phaseolus vulgaris (Kidney bean) (French bean)moderately similar to ( 416) loc_os01g08110 12001.m07436 protein flavonol-3-O-glycoside-7-O-gluc…	AT2G36780.1_Symbols:_UDP-Glycosyltransferase_superfamily_protein_	4.73533	0.0089801
															26.2	misc.UDP glucosyl and glucoronyl transferases	solyc07g006800.1.1	weakly similar to ( 194) AT2G15480 | Symbols: UGT73B5 | UGT73B5 (UDP-glucosyl transferase 73B5); UDP-glucosyltransferase/ UDP-glycosyltransferase/ quercetin 3-O-glucosyltransferase/ transferase, transferring glycosyl groups | chr2:6758817-6760452 FORWARDmoderately similar to ( 456) ZOX_PHAVU Zeatin O-xylosyltransferase (EC 2.4.2.40) (Zeatin O-beta-D-xylosyltransferase) - Phaseolus vulgaris (Kidne…	AT2G18570.1_Symbols:_UDP-Glycosyltransferase_superfamily_protein_	2.95333	0.00992812
															26.2	misc.UDP glucosyl and glucoronyl transferases	solyc07g043150.1.1	moderately similar to ( 450) AT3G21760 | Symbols: | UDP-glucoronosyl/UDP-glucosyl transferase family protein | chr3:7667099-7668556 FORWARDweakly similar to ( 167) ZOX_PHAVU Zeatin O-xylosyltransferase (EC 2.4.2.40) (Zeatin O-beta-D-xylosyltransferase) - Phaseolus vulgaris (Kidney bean) (French bean)moderately similar to ( 326) loc_os07g32010 12007.m07467 protein anthocyanidin 5,3-O-glucosyltrans…	AT3G21760.1_Symbols:_HYR1_UDP-Glycosyltransferase_superfamily_protein_	2.43199	0.00292988
															26.2	misc.UDP glucosyl and glucoronyl transferases	solyc08g006330.2.1	moderately similar to ( 443) AT2G43840 | Symbols: UGT74F1 | UDP-glucoronosyl/UDP-glucosyl transferase family protein | chr2:18157681-18159166 FORWARDmoderately similar to ( 344) IAAG_MAIZE Indole-3-acetate beta-glucosyltransferase (EC 2.4.1.121) (IAA-Glu synthetase) ((Uridine 5-diphosphate-glucose:indol-3-ylacetyl)-beta-D-glucosyl transferase) - Zea mays (Maize)moderately similar to ( 450) loc_os…	AT2G43820.1_Symbols:_GT,_UGT74F2,_ATSAGT1,_SGT1,_SAGT1_UDP-glucosyltransferase_74F2_	5.75119	0.0356879
															26.2	misc.UDP glucosyl and glucoronyl transferases	solyc08g006350.2.1	moderately similar to ( 445) AT2G43820 | Symbols: GT, UGT74F2 | UGT74F2 (UDP-GLUCOSYLTRANSFERASE 74F2); UDP-glucose:4-aminobenzoate acylglucosyltransferase/ UDP-glucosyltransferase/ UDP-glycosyltransferase/ transferase, transferring glycosyl groups / transferase, transferring hexosyl groups | chr2:18152279-18153715 FORWARDmoderately similar to ( 350) IAAG_MAIZE Indole-3-acetate beta-glucosyltrans…	AT1G05680.1_Symbols:_UGT74E2_Uridine_diphosphate_glycosyltransferase_74E2_	6.10962	0.0165319
															26.2	misc.UDP glucosyl and glucoronyl transferases	solyc08g006410.2.1	moderately similar to ( 432) AT2G43820 | Symbols: GT, UGT74F2 | UGT74F2 (UDP-GLUCOSYLTRANSFERASE 74F2); UDP-glucose:4-aminobenzoate acylglucosyltransferase/ UDP-glucosyltransferase/ UDP-glycosyltransferase/ transferase, transferring glycosyl groups / transferase, transferring hexosyl groups | chr2:18152279-18153715 FORWARDmoderately similar to ( 343) IAAG_MAIZE Indole-3-acetate beta-glucosyltrans…	AT2G43820.1_Symbols:_GT,_UGT74F2,_ATSAGT1,_SGT1,_SAGT1_UDP-glucosyltransferase_74F2_	13.318	0.000106293
															26.2	misc.UDP glucosyl and glucoronyl transferases	solyc08g074970.1.1	highly similar to ( 607) AT4G19460 | Symbols: | glycosyl transferase family 1 protein | chr4:10610422-10611972 REVERSEhighly similar to ( 552) loc_os01g46430 12001.m10841 protein transferase, transferring glycosyl groups, putative, expressed RfaG Glycos_transf_1 evidence_code:10F0H1E1IEG genomic_reference:SL2.40ch08 gene_region:56269563-56271008 transcript_region:SL2.40ch08:56269563..56271008- go…	AT4G19460.1_Symbols:_UDP-Glycosyltransferase_superfamily_protein_	5.88581	0.00681068
															26.2	misc.UDP glucosyl and glucoronyl transferases	solyc10g079930.1.1	weakly similar to ( 200) AT4G34131 | Symbols: UGT73B3 | UGT73B3 (UDP-glucosyl transferase 73B3); UDP-glycosyltransferase/ abscisic acid glucosyltransferase/ quercetin 3-O-glucosyltransferase/ transferase, transferring hexosyl groups | chr4:16343268-16344713 REVERSEmoderately similar to ( 433) ZOX_PHAVU Zeatin O-xylosyltransferase (EC 2.4.2.40) (Zeatin O-beta-D-xylosyltransferase) - Phaseolus vulg…	AT4G34131.1_Symbols:_UGT73B3_UDP-glucosyl_transferase_73B3_	2.38237	0.0282959
															26.2	misc.UDP glucosyl and glucoronyl transferases	solyc12g009930.1.1	weakly similar to ( 171) AT2G15490 | Symbols: UGT73B4 | UGT73B4 (UDP-GLYCOSYLTRANSFERASE 73B4); UDP-glucosyltransferase/ UDP-glycosyltransferase/ quercetin 3-O-glucosyltransferase/ quercetin 7-O-glucosyltransferase/ transferase, transferring glycosyl groups | chr2:6761750-6763398 FORWARDmoderately similar to ( 295) ZOX_PHAVU Zeatin O-xylosyltransferase (EC 2.4.2.40) (Zeatin O-beta-D-xylosyltransf…	AT2G15490.1_Symbols:_UGT73B4_UDP-glycosyltransferase_73B4_	-7.64031	0.000290774
															26.2	misc.UDP glucosyl and glucoronyl transferases	solyc12g014010.1.1	moderately similar to ( 442) AT3G21750 | Symbols: UGT71B1 | UGT71B1 (UDP-GLUCOSYL TRANSFERASE 71B1); UDP-glycosyltransferase/ quercetin 3-O-glucosyltransferase/ transferase, transferring glycosyl groups | chr3:7664565-7665986 FORWARDweakly similar to ( 167) ZOX_PHAVU Zeatin O-xylosyltransferase (EC 2.4.2.40) (Zeatin O-beta-D-xylosyltransferase) - Phaseolus vulgaris (Kidney bean) (French bean)mode…	AT3G21750.1_Symbols:_UGT71B1_UDP-glucosyl_transferase_71B1_	10.6394	0.000196766
															26.2	misc.UDP glucosyl and glucoronyl transferases	solyc12g042600.1.1	highly similar to ( 539) AT2G36770 | Symbols: | UDP-glucoronosyl/UDP-glucosyl transferase family protein | chr2:15415227-15416717 REVERSEweakly similar to ( 172) ZOX_PHAVU Zeatin O-xylosyltransferase (EC 2.4.2.40) (Zeatin O-beta-D-xylosyltransferase) - Phaseolus vulgaris (Kidney bean) (French bean)moderately similar to ( 388) loc_os01g08110 12001.m07436 protein flavonol-3-O-glycoside-7-O-glucosyl…	AT2G36750.1_Symbols:_UGT73C1_UDP-glucosyl_transferase_73C1_	9.29644	0.0128876
															26.2	misc.UDP glucosyl and glucoronyl transferases	solyc02g092840.1.1	moderately similar to ( 474) AT5G62220 | Symbols: | exostosin family protein | chr5:24988456-24990009 REVERSEmoderately similar to ( 325) KATAM_ORYSA Xyloglucan galactosyltransferase KATAMARI1 homolog (EC 2.4.1.-) - Oryza sativa (Rice)moderately similar to ( 380) loc_os04g48480 12004.m09784 protein xyloglucan galactosyltransferase KATAMARI 1, putative, expressed Exostosin evidence_code:10F0H1E1IE…	AT5G62220.1_Symbols:_ATGT18,_GT18_glycosyltransferase_18_	-3.61904	0.00247734
															26.2	misc.UDP glucosyl and glucoronyl transferases	solyc12g057060.1.1	highly similar to ( 619) AT1G22360 | Symbols: AtUGT85A2 | AtUGT85A2 (UDP-glucosyl transferase 85A2); UDP-glycosyltransferase/ glucuronosyltransferase/ transferase, transferring glycosyl groups | chr1:7895068-7897527 REVERSEweakly similar to ( 177) IAAG_MAIZE Indole-3-acetate beta-glucosyltransferase (EC 2.4.1.121) (IAA-Glu synthetase) ((Uridine 5-diphosphate-glucose:indol-3-ylacetyl)-beta-D-gluco…	AT1G22360.1_Symbols:_AtUGT85A2,_UGT85A2_UDP-glucosyl_transferase_85A2_	3.30199	0.000456459
															12.2.2	N-metabolism.ammonia metabolism.glutamine synthase	solyc04g014510.2.1	highly similar to ( 639) AT1G66200 | Symbols: ATGSR2 | ATGSR2; copper ion binding / glutamate-ammonia ligase | chr1:24655552-24657520 REVERSEhighly similar to ( 645) GLN11_ORYSA Glutamine synthetase cytosolic isozyme 1-1 (EC 6.3.1.2) (OsGLN1;1) (OsGS1;1) (Glutamate--ammonia ligase GLN1;1) (Glutamine synthetase shoot isozyme) - Oryza sativa (Rice)highly similar to ( 645) loc_os02g50240 12002.m3386…	AT5G37600.1_Symbols:_ATGSR1,_GLN1;1,_GSR_1,_ATGLN1;1_glutamine_synthase_clone_R1_	2.23682	1.9714e-05
															35.2	not assigned.unknown	solyc00g179640.1.1	evidence_code:10F0H0E0IEG genomic_reference:SL2.40ch00 gene_region:18271616-18272350 transcript_region:SL2.40ch00:18271616..18272350- functional_description:"Unknown Protein (AHRD V1)"	AT4G18750.1_Symbols:_DOT4_Pentatricopeptide_repeat_(PPR)_superfamily_protein_	5.18331	0.0143498
															35.2	not assigned.unknown	solyc01g005320.2.1	moderately similar to ( 354) AT2G46890 | Symbols: | oxidoreductase, acting on the CH-CH group of donors | chr2:19266879-19268134 REVERSEmoderately similar to ( 333) loc_os04g01510 12004.m05468 protein membrane protein, putative, expressed DUF1295 COG3752 genomic_reference:SL2.40ch01 gene_region:226371-228592 transcript_region:SL2.40ch01:226371..228592- go_terms:GO:0016021 functional_description:"…	AT2G46890.1_Symbols:_Protein_of_unknown_function_(DUF1295)_	-6.42566	3.14975e-06
															35.2	not assigned.unknown	solyc01g005580.2.1	weakly similar to ( 167) AT1G55340 | Symbols: | unknown protein | chr1:20652605-20653469 FORWARDweakly similar to ( 115) loc_os03g59250 12003.m10824 protein expressed protein genomic_reference:SL2.40ch01 gene_region:406975-409234 transcript_region:SL2.40ch01:406975..409234- functional_description:"Unknown Protein (AHRD V1); contains Interpro domain(s) IPR012438 Protein of unknown function DUF1639…	AT1G55340.1_Symbols:_Protein_of_unknown_function_(DUF1639)_	2.03095	0.00313089
															35.2	not assigned.unknown	solyc01g005850.1.1	evidence_code:10F0H1E0IEG genomic_reference:SL2.40ch01 gene_region:575510-576400 transcript_region:SL2.40ch01:575510..576400+ functional_description:"Extensin-like protein Dif54 (AHRD V1 *-*- Q43505_SOLLC)"	not available	-7.20323	3.93828e-05
															35.2	not assigned.unknown	solyc01g006400.2.1	genomic_reference:SL2.40ch01 gene_region:1021151-1023144 transcript_region:SL2.40ch01:1021151..1023144- functional_description:"Cysteine-rich extensin-like protein-4 (AHRD V1 *-*- Q08197_TOBAC)"	not available	-2.72794	0.00112302
															35.2	not assigned.unknown	solyc01g006780.2.1	genomic_reference:SL2.40ch01 gene_region:1359806-1360424 transcript_region:SL2.40ch01:1359806..1360424- functional_description:"Unknown Protein (AHRD V1)"	not available	-3.73257	0.0180158
															35.2	not assigned.unknown	solyc01g006790.2.1	genomic_reference:SL2.40ch01 gene_region:1360587-1361317 transcript_region:SL2.40ch01:1360587..1361317+ functional_description:"Unknown Protein (AHRD V1)"	AT3G11690.1_Symbols:_unknown_protein;_FUNCTIONS_IN:_molecular_function_unknown;_INVOLVED_IN:_biological_process_unknown;_LOCATED_IN:_chloroplast;_EXPRESSED_IN:_24_plant_structures;_EXPRESSED_DURI	-5.16148	3.94015e-05
															35.2	not assigned.unknown	solyc01g010200.2.1	genomic_reference:SL2.40ch01 gene_region:4988434-4989476 transcript_region:SL2.40ch01:4988434..4989476+ functional_description:"LTRGag-pol-polymerase 3 (AHRD V1 ***- B2BXJ4_ARALY)"	AT1G34070.1_Symbols:_CONTAINS_InterPro_DOMAIN/s:_Retrotransposon_gag_protein_(InterPro:IPR005162);_BEST_Arabidopsis_thaliana_protein_match_is:_unknown_protein_(TAIR:AT5G48050.1);_Has_648_Blast_hi	2.25053	0.000244746
															35.2	not assigned.unknown	solyc01g058320.2.1	genomic_reference:SL2.40ch01 gene_region:58934187-58936290 transcript_region:SL2.40ch01:58934187..58936290+ functional_description:"T6A9.7 protein (AHRD V1 *-*- Q9FZ23_ARATH)"	AT3G17120.1_Symbols:_unknown_protein;_BEST_Arabidopsis_thaliana_protein_match_is:_unknown_protein_(TAIR:AT1G02380.1);_Has_67_Blast_hits_to_67_proteins_in_11_species:_Archae_-_0;_Bacteria_-_0;_Met	3.93367	3.64061e-05
															35.2	not assigned.unknown	solyc01g066290.2.1	genomic_reference:SL2.40ch01 gene_region:66311659-66312264 transcript_region:SL2.40ch01:66311659..66312264- functional_description:"Unknown Protein (AHRD V1)"	AT2G36320.1_Symbols:_A20/AN1-like_zinc_finger_family_protein_	-10.7687	0.000797256
															35.2	not assigned.unknown	solyc01g066910.2.1	genomic_reference:SL2.40ch01 gene_region:67569761-67570354 transcript_region:SL2.40ch01:67569761..67570354+ go_terms:GO:0008289,GO:0005319 functional_description:"PVR3-like protein (AHRD V1 ***- B6TYX6_MAIZE); contains Interpro domain(s) IPR003612 Plant lipid transfer protein/seed storage/trypsin-alpha amylase inhibitor "	AT5G48485.1_Symbols:_DIR1_Bifunctional_inhibitor/lipid-transfer_protein/seed_storage_2S_albumin_superfamily_protein_	8.92648	8.30142e-07
															35.2	not assigned.unknown	solyc01g066950.1.1	weakly similar to ( 120) AT5G24860 | Symbols: FPF1 | FPF1 (FLOWERING PROMOTING FACTOR 1) | chr5:8541822-8542154 FORWARDweakly similar to ( 133) loc_os01g15340 12001.m08132 protein FPF1, putative, expressed evidence_code:10F0H1E0IEG genomic_reference:SL2.40ch01 gene_region:67624735-67625055 transcript_region:SL2.40ch01:67624735..67625055- functional_description:"Flowering promoting factor-like 1 (…	AT5G24860.1_Symbols:_FPF1,_ATFPF1_flowering_promoting_factor_1_	2.44515	0.00588373
															35.2	not assigned.unknown	solyc01g066970.2.1	weakly similar to ( 131) AT5G24860 | Symbols: FPF1 | FPF1 (FLOWERING PROMOTING FACTOR 1) | chr5:8541822-8542154 FORWARDweakly similar to ( 145) loc_os02g26210 12002.m07765 protein flowering promoting factor-like 1, putative, expressed genomic_reference:SL2.40ch01 gene_region:67676728-67677333 transcript_region:SL2.40ch01:67676728..67677333- functional_description:"Flowering promoting factor-like …	AT5G24860.1_Symbols:_FPF1,_ATFPF1_flowering_promoting_factor_1_	2.04785	4.40107e-05
															35.2	not assigned.unknown	solyc01g066980.2.1	weakly similar to ( 131) AT5G24860 | Symbols: FPF1 | FPF1 (FLOWERING PROMOTING FACTOR 1) | chr5:8541822-8542154 FORWARDweakly similar to ( 141) loc_os01g15340 12001.m08132 protein FPF1, putative, expressed genomic_reference:SL2.40ch01 gene_region:67684096-67684727 transcript_region:SL2.40ch01:67684096..67684727- functional_description:"Flowering promoting factor-like 1 (Fragment) (AHRD V1 *--- A6…	AT5G24860.1_Symbols:_FPF1,_ATFPF1_flowering_promoting_factor_1_	2.86309	0.00330935
															35.2	not assigned.unknown	solyc01g067300.2.1	weakly similar to ( 111) AT4G15610 | Symbols: | integral membrane family protein | chr4:8909162-8910641 FORWARDweakly similar to ( 112) loc_os07g26110 12007.m06888 protein plant integral membrane protein TIGR01569 containing protein, expressedDUF588 genomic_reference:SL2.40ch01 gene_region:68108199-68112618 transcript_region:SL2.40ch01:68108199..68112618- functional_description:"UPF0497 membrane …	AT4G15610.1_Symbols:_Uncharacterised_protein_family_(UPF0497)_	2.55701	0.0460568
															35.2	not assigned.unknown	solyc01g073670.2.1	moderately similar to ( 408) AT3G60070 | Symbols: | FUNCTIONS IN: molecular_function unknown; INVOLVED IN: biological_process unknown; LOCATED IN: membrane; EXPRESSED IN: 24 plant structures; EXPRESSED DURING: 15 growth stages; CONTAINS InterPro DOMAIN/s: Major facilitator superfamily, general substrate transporter (InterPro:IPR016196); BEST Arabidopsis thaliana protein match is: unknown protein …	AT2G44280.1_Symbols:_Major_facilitator_superfamily_protein_	-8.0893	0.00960131
															35.2	not assigned.unknown	solyc01g081630.2.1	very weakly similar to (92.4) AT1G05577 | Symbols: | unknown protein | chr1:1662643-1664288 REVERSE genomic_reference:SL2.40ch01 gene_region:73337518-73342163 transcript_region:SL2.40ch01:73337518..73342163+ functional_description:"Auxin-regulated protein (AHRD V1 *-*- Q945F5_SOLLC); contains Interpro domain(s) IPR010369 Protein of unknown function DUF966 "	AT1G05577.1_Symbols:_Domain_of_unknown_function_(DUF966)_	7.94704	0.0337702
															35.2	not assigned.unknown	solyc01g086660.2.1	genomic_reference:SL2.40ch01 gene_region:73390518-73390984 transcript_region:SL2.40ch01:73390518..73390984- functional_description:"Unknown Protein (AHRD V1)"	AT5G58280.1_Symbols:_AP2/B3-like_transcriptional_factor_family_protein_	8.32874	8.4941e-20
															35.2	not assigned.unknown	solyc01g086670.2.1	genomic_reference:SL2.40ch01 gene_region:73393687-73394299 transcript_region:SL2.40ch01:73393687..73394299- functional_description:"Unknown Protein (AHRD V1)"	AT4G12731.1_Symbols:_unknown_protein;_FUNCTIONS_IN:_molecular_function_unknown;_INVOLVED_IN:_biological_process_unknown;_LOCATED_IN:_cellular_component_unknown;_BEST_Arabidopsis_thaliana_protein_	4.82223	2.03154e-05
															35.2	not assigned.unknown	solyc01g087540.2.1	highly similar to ( 508) AT3G08030 | Symbols: | unknown protein | chr3:2564517-2565819 FORWARDmoderately similar to ( 437) loc_os03g59300 12003.m34946 protein expressed proteinDUF642 genomic_reference:SL2.40ch01 gene_region:74242394-74244767 transcript_region:SL2.40ch01:74242394..74244767+ functional_description:"Os01g0611000 protein (Fragment) (AHRD V1 ***- Q0JLB5_ORYSJ); contains Interpro domai…	AT3G08030.1_Symbols:_Protein_of_unknown_function,_DUF642_	-3.27006	0.00250616
															35.2	not assigned.unknown	solyc01g087980.2.1	genomic_reference:SL2.40ch01 gene_region:74589488-74590737 transcript_region:SL2.40ch01:74589488..74590737+ functional_description:"Unknown Protein (AHRD V1)"	AT2G36980.1_Symbols:_Tetratricopeptide_repeat_(TPR)-like_superfamily_protein_	3.79973	8.06012e-06
															35.2	not assigned.unknown	solyc01g090980.1.1	evidence_code:10F0H0E1IEG genomic_reference:SL2.40ch01 gene_region:76438872-76439441 transcript_region:SL2.40ch01:76438872..76439441+ functional_description:"Unknown Protein (AHRD V1)"	AT2G35736.1_Symbols:_unknown_protein;_FUNCTIONS_IN:_molecular_function_unknown;_INVOLVED_IN:_biological_process_unknown;_LOCATED_IN:_endomembrane_system;_EXPRESSED_IN:_22_plant_structures;_EXPRES	19.0212	0.0133235
															35.2	not assigned.unknown	solyc01g091250.2.1	weakly similar to ( 144) AT5G62280 | Symbols: | unknown protein | chr5:25017165-25017985 FORWARDDUF1442 genomic_reference:SL2.40ch01 gene_region:76677735-76678734 transcript_region:SL2.40ch01:76677735..76678734- functional_description:"Unknown Protein (AHRD V1); contains Interpro domain(s) IPR009902 Protein of unknown function DUF1442 "	AT5G62280.1_Symbols:_Protein_of_unknown_function_(DUF1442)_	6.65385	0.045618
															35.2	not assigned.unknown	solyc01g091870.2.1	highly similar to ( 972) AT4G22990 | Symbols: | SPX (SYG1/Pho81/XPR1) domain-containing protein | chr4:12048240-12050984 REVERSEhighly similar to ( 895) loc_os04g48390 12004.m09775 protein beta-lactamase, class A, putative, expressed SPX genomic_reference:SL2.40ch01 gene_region:77173358-77180168 transcript_region:SL2.40ch01:77173358..77180168+ go_terms:GO:0055085 functional_description:"Major fac…	AT4G22990.2_Symbols:_Major_Facilitator_Superfamily_with_SPX_(SYG1/Pho81/XPR1)_domain-containing_protein_	-20.3151	0.0242117
															35.2	not assigned.unknown	solyc01g095530.2.1	very weakly similar to (82.8) AT5G41761 | Symbols: | unknown protein | chr5:16711437-16711742 FORWARDvery weakly similar to (84.3) loc_os02g15860 12002.m100163 protein expressed protein genomic_reference:SL2.40ch01 gene_region:78523066-78523612 transcript_region:SL2.40ch01:78523066..78523612- functional_description:"Unknown Protein (AHRD V1)"	AT5G41761.1_Symbols:_unknown_protein;_FUNCTIONS_IN:_molecular_function_unknown;_INVOLVED_IN:_biological_process_unknown;_LOCATED_IN:_cellular_component_unknown;_BEST_Arabidopsis_thaliana_protein_	-4.96673	3.15585e-05
															35.2	not assigned.unknown	solyc01g096510.2.1	genomic_reference:SL2.40ch01 gene_region:79357168-79357921 transcript_region:SL2.40ch01:79357168..79357921- functional_description:"Sigma factor binding protein 1 (AHRD V1 *-*- D1MWZ4_CITLA); contains Interpro domain(s) IPR008889 VQ "	AT1G17147.1_Symbols:_VQ_motif-containing_protein_	7.99711	1.32907e-08
															35.2	not assigned.unknown	solyc01g097680.2.1	genomic_reference:SL2.40ch01 gene_region:80196326-80197305 transcript_region:SL2.40ch01:80196326..80197305+ functional_description:"Extensin-like protein Dif10 (Fragment) (AHRD V1 *-*- Q43504_SOLLC)"	not available	-10.7762	6.67933e-06
															35.2	not assigned.unknown	solyc01g097690.2.1	genomic_reference:SL2.40ch01 gene_region:80199177-80200192 transcript_region:SL2.40ch01:80199177..80200192+ go_terms:GO:0009664 functional_description:"Extensin-like protein Dif54 (AHRD V1 *-*- Q43505_SOLLC); contains Interpro domain(s) IPR006706 Extensin-like region "	not available	-9.99183	0.000448092
															35.2	not assigned.unknown	solyc01g097720.1.1	evidence_code:10F0H1E0IEG genomic_reference:SL2.40ch01 gene_region:80211653-80212741 transcript_region:SL2.40ch01:80211653..80212741+ functional_description:"Extensin-like protein Dif10 (Fragment) (AHRD V1 *-*- Q43504_SOLLC)"	not available	-5.27007	0.00222025
															35.2	not assigned.unknown	solyc01g098730.2.1	genomic_reference:SL2.40ch01 gene_region:80929022-80929971 transcript_region:SL2.40ch01:80929022..80929971- functional_description:"Unknown Protein (AHRD V1)"	AT5G55560.1_Symbols:_Protein_kinase_superfamily_protein_	2.50192	0.000166279
															35.2	not assigned.unknown	solyc01g101260.2.1	genomic_reference:SL2.40ch01 gene_region:82833017-82833752 transcript_region:SL2.40ch01:82833017..82833752+ functional_description:"Unknown Protein (AHRD V1)"	AT5G26620.1_Symbols:_unknown_protein;_BEST_Arabidopsis_thaliana_protein_match_is:_unknown_protein_(TAIR:AT3G05858.1);_Has_48_Blast_hits_to_48_proteins_in_8_species:_Archae_-_0;_Bacteria_-_0;_Meta	3.93511	0.00092307
															35.2	not assigned.unknown	solyc01g102330.2.1	moderately similar to ( 278) AT3G53010 | Symbols: | FUNCTIONS IN: molecular_function unknown; INVOLVED IN: biological_process unknown; LOCATED IN: endomembrane system; CONTAINS InterPro DOMAIN/s: Protein of unknown function DUF303, acetylesterase putative (InterPro:IPR005181); BEST Arabidopsis thaliana protein match is: hydrolase (TAIR:AT4G34215.2); Has 199 Blast hits to 199 proteins in 58 specie…	AT3G53010.1_Symbols:_Domain_of_unknown_function_(DUF303)_	2.30353	0.0327719
															35.2	not assigned.unknown	solyc01g102420.1.1	evidence_code:10F0H0E0IEG genomic_reference:SL2.40ch01 gene_region:83003378-83003704 transcript_region:SL2.40ch01:83003378..83003704+ functional_description:"Unknown Protein (AHRD V1)"	not available	2.63043	0.0102891
															35.2	not assigned.unknown	solyc01g103280.2.1	genomic_reference:SL2.40ch01 gene_region:83672489-83674125 transcript_region:SL2.40ch01:83672489..83674125+ functional_description:"Unknown Protein (AHRD V1)"	not available	8.1419	0.0337702
															35.2	not assigned.unknown	solyc01g103290.2.1	genomic_reference:SL2.40ch01 gene_region:83675571-83676010 transcript_region:SL2.40ch01:83675571..83676010+ functional_description:"Unknown Protein (AHRD V1)"	AT5G07980.1_Symbols:_dentin_sialophosphoprotein-related_	7.02089	0.0122848
															35.2	not assigned.unknown	solyc01g103580.2.1	moderately similar to ( 213) AT4G24310 | Symbols: | unknown protein | chr4:12600900-12601541 FORWARDweakly similar to ( 192) loc_os08g01530 12008.m04301 protein expressed proteinDUF679 genomic_reference:SL2.40ch01 gene_region:83913684-83914709 transcript_region:SL2.40ch01:83913684..83914709+ functional_description:"Genomic DNA chromosome 5 P1 clone MCL19 (AHRD V1 ***- Q9FNL3_ARATH); contains Inte…	AT3G02430.1_Symbols:_Protein_of_unknown_function_(DUF679)_	3.51936	0.00499145
															35.2	not assigned.unknown	solyc01g104010.2.1	moderately similar to ( 280) AT1G22030 | Symbols: | unknown protein | chr1:7759337-7760415 REVERSEweakly similar to ( 188) loc_os01g65420 12001.m12654 protein expressed protein genomic_reference:SL2.40ch01 gene_region:84244325-84245487 transcript_region:SL2.40ch01:84244325..84245487- functional_description:"F2E2.8 (AHRD V1 ***- Q9LM58_ARATH)"	AT1G77855.1_Symbols:_unknown_protein;_BEST_Arabidopsis_thaliana_protein_match_is:_unknown_protein_(TAIR:AT1G22030.1);_Has_120_Blast_hits_to_120_proteins_in_17_species:_Archae_-_0;_Bacteria_-_0;_M	-4.97069	0.0302196
															35.2	not assigned.unknown	solyc01g104710.2.1	genomic_reference:SL2.40ch01 gene_region:84877025-84878082 transcript_region:SL2.40ch01:84877025..84878082- functional_description:"Unknown Protein (AHRD V1)"	AT1G03370.1_Symbols:_C2_calcium/lipid-binding_and_GRAM_domain_containing_protein_	-3.45988	0.00109388
															35.2	not assigned.unknown	solyc01g104720.2.1	genomic_reference:SL2.40ch01 gene_region:84878952-84879874 transcript_region:SL2.40ch01:84878952..84879874- functional_description:"Unknown Protein (AHRD V1)"	AT2G20618.1_Symbols:_Plant_thionin_family_protein_	-3.00533	0.00155822
															35.2	not assigned.unknown	solyc01g105190.2.1	genomic_reference:SL2.40ch01 gene_region:85218063-85218884 transcript_region:SL2.40ch01:85218063..85218884+ functional_description:"Unknown Protein (AHRD V1)"	not available	3.25564	0.033348
															35.2	not assigned.unknown	solyc01g105430.2.1	genomic_reference:SL2.40ch01 gene_region:85366665-85369668 transcript_region:SL2.40ch01:85366665..85369668+ functional_description:"Unknown Protein (AHRD V1)"	not available	34.4655	1.94186e-08
															35.2	not assigned.unknown	solyc01g106830.2.1	genomic_reference:SL2.40ch01 gene_region:86337964-86338519 transcript_region:SL2.40ch01:86337964..86338519+ go_terms:GO:0005576 functional_description:"Phytosulfokines 4 (AHRD V1 *-*- B6UIM4_MAIZE); contains Interpro domain(s) IPR009438 Phytosulfokine "	AT5G65870.1_Symbols:_ATPSK5,_PSK5_phytosulfokine_5_precursor_	3.09439	0.0110727
															35.2	not assigned.unknown	solyc01g107220.2.1	genomic_reference:SL2.40ch01 gene_region:86617308-86618474 transcript_region:SL2.40ch01:86617308..86618474- functional_description:"Unknown Protein (AHRD V1)"	not available	-9.82119	0.00195944
															35.2	not assigned.unknown	solyc01g107350.2.1	highly similar to ( 652) AT3G19540 | Symbols: | unknown protein | chr3:6780762-6782633 FORWARDhighly similar to ( 594) loc_os12g39160 12012.m07701 protein expressed proteinDUF620 genomic_reference:SL2.40ch01 gene_region:86675216-86677739 transcript_region:SL2.40ch01:86675216..86677739- functional_description:"Os12g0581300 protein (Fragment) (AHRD V1 *-*- Q0IMB2_ORYSJ); contains Interpro domain(s)…	AT1G27690.1_Symbols:_Protein_of_unknown_function_(DUF620)_	-3.60921	0.00806501
															35.2	not assigned.unknown	solyc01g108100.2.1	genomic_reference:SL2.40ch01 gene_region:87218577-87223859 transcript_region:SL2.40ch01:87218577..87223859+ functional_description:"Unknown Protein (AHRD V1)"	AT4G33980.2_Symbols:_FUNCTIONS_IN:_molecular_function_unknown;_INVOLVED_IN:_response_to_karrikin;_LOCATED_IN:_cellular_component_unknown;_EXPRESSED_IN:_24_plant_structures;_EXPRESSED_DURING:_15_g	17.3022	0.0133235
															35.2	not assigned.unknown	solyc01g108710.2.1	genomic_reference:SL2.40ch01 gene_region:87707244-87707675 transcript_region:SL2.40ch01:87707244..87707675+ functional_description:"Unknown Protein (AHRD V1)"	not available	-12.1352	1.02603e-14
															35.2	not assigned.unknown	solyc01g109090.2.1	genomic_reference:SL2.40ch01 gene_region:87902444-87902908 transcript_region:SL2.40ch01:87902444..87902908+ functional_description:"Unknown Protein (AHRD V1)"	AT4G11590.1_Symbols:_F-box_associated_ubiquitination_effector_family_protein_	3.50405	3.38825e-11
															35.2	not assigned.unknown	solyc01g109390.2.1	genomic_reference:SL2.40ch01 gene_region:88122728-88123471 transcript_region:SL2.40ch01:88122728..88123471+ go_terms:GO:0008289,GO:0005319 functional_description:"PVR3-like protein (AHRD V1 ***- B6TVY8_MAIZE); contains Interpro domain(s) IPR013770 Plant lipid transfer protein and hydrophobic protein, helical "	AT3G52130.1_Symbols:_Bifunctional_inhibitor/lipid-transfer_protein/seed_storage_2S_albumin_superfamily_protein_	6.32184	3.05714e-09
															35.2	not assigned.unknown	solyc01g109480.2.1	genomic_reference:SL2.40ch01 gene_region:88181959-88182809 transcript_region:SL2.40ch01:88181959..88182809+ functional_description:"Suspensor-specific protein (AHRD V1 *-*- Q9FUP6_PHACN)"	AT1G49310.1_Symbols:_unknown_protein;_FUNCTIONS_IN:_molecular_function_unknown;_INVOLVED_IN:_biological_process_unknown;_LOCATED_IN:_endomembrane_system;_EXPRESSED_IN:_9_plant_structures;_EXPRESS	2.24263	0.000379653
															35.2	not assigned.unknown	solyc01g109680.2.1	very weakly similar to (92.8) AT4G39235 | Symbols: | unknown protein | chr4:18268514-18269034 FORWARDweakly similar to ( 102) loc_os03g51459 12003.m101624 protein expressed protein genomic_reference:SL2.40ch01 gene_region:88334992-88335716 transcript_region:SL2.40ch01:88334992..88335716- functional_description:"Unknown Protein (AHRD V1)"	AT4G39235.1_Symbols:_unknown_protein;_BEST_Arabidopsis_thaliana_protein_match_is:_unknown_protein_(TAIR:AT3G05570.1);_Has_30201_Blast_hits_to_17322_proteins_in_780_species:_Archae_-_12;_Bacteria_	14.2541	4.03903e-24
															35.2	not assigned.unknown	solyc01g111160.2.1	genomic_reference:SL2.40ch01 gene_region:89281362-89282187 transcript_region:SL2.40ch01:89281362..89282187- functional_description:"Unknown Protein (AHRD V1)"	AT2G27060.1_Symbols:_Leucine-rich_repeat_protein_kinase_family_protein_	-3.71877	0.0171135
															35.2	not assigned.unknown	solyc01g112260.2.1	very weakly similar to (81.6) AT4G35320 | Symbols: | unknown protein | chr4:16806139-16806582 REVERSEvery weakly similar to ( 100) loc_os08g40060 12008.m07986 protein expressed protein genomic_reference:SL2.40ch01 gene_region:90097982-90098946 transcript_region:SL2.40ch01:90097982..90098946- functional_description:"Unknown Protein (AHRD V1)"	AT2G17300.1_Symbols:_unknown_protein;_FUNCTIONS_IN:_molecular_function_unknown;_INVOLVED_IN:_biological_process_unknown;_LOCATED_IN:_chloroplast;_EXPRESSED_IN:_20_plant_structures;_EXPRESSED_DURI	-2.61989	0.00796377
															35.2	not assigned.unknown	solyc02g030220.1.1	evidence_code:10F0H1E0IEG genomic_reference:SL2.40ch02 gene_region:16028681-16029697 transcript_region:SL2.40ch02:16028681..16029697- functional_description:"Extensin-like protein Dif10 (Fragment) (AHRD V1 *-*- Q43504_SOLLC)"	AT2G29660.1_Symbols:_zinc_finger_(C2H2_type)_family_protein_	-7.69896	0.000251959
															35.2	not assigned.unknown	solyc02g031990.1.1	evidence_code:10F1H0E1IEG genomic_reference:SL2.40ch02 gene_region:17967127-17967675 transcript_region:SL2.40ch02:17967127..17967675+ functional_description:"Unknown Protein (AHRD V1)"	AT1G35830.1_Symbols:_VQ_motif-containing_protein_	6.4723	0.000338384
															35.2	not assigned.unknown	solyc02g063410.2.1	weakly similar to ( 102) AT5G65660 | Symbols: | hydroxyproline-rich glycoprotein family protein | chr5:26245444-26246245 REVERSE genomic_reference:SL2.40ch02 gene_region:30077162-30078582 transcript_region:SL2.40ch02:30077162..30078582+ functional_description:"Hydroxyproline-rich glycoprotein (AHRD V1 ***- A9YWR1_MEDTR)"	AT4G28170.1_Symbols:_unknown_protein;_BEST_Arabidopsis_thaliana_protein_match_is:_unknown_protein_(TAIR:AT1G11120.2);_Has_30201_Blast_hits_to_17322_proteins_in_780_species:_Archae_-_12;_Bacteria_	-3.05261	0.0153728
															35.2	not assigned.unknown	solyc02g067610.1.1	evidence_code:10F0H0E0IEG genomic_reference:SL2.40ch02 gene_region:32326619-32326942 transcript_region:SL2.40ch02:32326619..32326942+ functional_description:"Unknown Protein (AHRD V1)"	not available	2.40017	0.0242117
															35.2	not assigned.unknown	solyc02g068460.1.1	evidence_code:10F0H0E0IEG genomic_reference:SL2.40ch02 gene_region:32979704-32980282 transcript_region:SL2.40ch02:32979704..32980282- functional_description:"Unknown Protein (AHRD V1); contains Interpro domain(s) IPR008889 VQ "	AT4G15120.1_Symbols:_VQ_motif-containing_protein_	3.96931	0.000106176
															35.2	not assigned.unknown	solyc02g069060.2.1	very weakly similar to (88.2) AT1G10155 | Symbols: ATPP2-A10 | ATPP2-A10 (PHLOEM PROTEIN 2-A10) | chr1:3327637-3328448 REVERSE genomic_reference:SL2.40ch02 gene_region:33611340-33612361 transcript_region:SL2.40ch02:33611340..33612361- go_terms:GO:0030246 functional_description:"Phloem lectin (AHRD V1 --*- Q8LK67_9ROSI)"	AT1G80110.1_Symbols:_ATPP2-B11,_PP2-B11_phloem_protein_2-B11_	9.87692	0.000186581
															35.2	not assigned.unknown	solyc02g069910.1.1	evidence_code:10F1H0E1IEG genomic_reference:SL2.40ch02 gene_region:34275319-34275639 transcript_region:SL2.40ch02:34275319..34275639- functional_description:"Unknown Protein (AHRD V1)"	AT1G65920.1_Symbols:_Regulator_of_chromosome_condensation_(RCC1)_family_with_FYVE_zinc_finger_domain_	2.76066	0.00442773
															35.2	not assigned.unknown	solyc02g071950.1.1	evidence_code:10F0H0E1IEG genomic_reference:SL2.40ch02 gene_region:35877359-35877661 transcript_region:SL2.40ch02:35877359..35877661+ functional_description:"Unknown Protein (AHRD V1)"	not available	2.36302	1.25133e-11
															35.2	not assigned.unknown	solyc02g071970.1.1	evidence_code:10F0H0E1IEG genomic_reference:SL2.40ch02 gene_region:35880932-35881528 transcript_region:SL2.40ch02:35880932..35881528+ functional_description:"Unknown Protein (AHRD V1)"	not available	13.0571	2.97063e-05
															35.2	not assigned.unknown	solyc02g077710.1.1	evidence_code:10F0H1E1IEG genomic_reference:SL2.40ch02 gene_region:37172109-37173137 transcript_region:SL2.40ch02:37172109..37173137+ functional_description:"E6-2 protein kinase (AHRD V1 *-*- B6E139_GOSHI)"	AT2G33850.1_Symbols:_unknown_protein;_FUNCTIONS_IN:_molecular_function_unknown;_INVOLVED_IN:_biological_process_unknown;_LOCATED_IN:_endomembrane_system;_EXPRESSED_IN:_17_plant_structures;_EXPRES	-2.14435	0.0102905
															35.2	not assigned.unknown	solyc02g077770.2.1	genomic_reference:SL2.40ch02 gene_region:37202504-37203296 transcript_region:SL2.40ch02:37202504..37203296+ functional_description:"Unknown Protein (AHRD V1)"	AT2G14170.1_Symbols:_ALDH6B2_aldehyde_dehydrogenase_6B2_	-3.58532	0.00862279
															35.2	not assigned.unknown	solyc02g077790.1.1	evidence_code:10F1H0E1IEG genomic_reference:SL2.40ch02 gene_region:37223696-37223866 transcript_region:SL2.40ch02:37223696..37223866+ go_terms:GO:0003677 functional_description:"Unknown Protein (AHRD V1); contains Interpro domain(s) IPR016177 DNA-binding, integrase-type "	AT5G54510.1_Symbols:_GH3.6,_DFL1_Auxin-responsive_GH3_family_protein_	164.364	4.97345e-13
															35.2	not assigned.unknown	solyc02g078870.1.1	evidence_code:10F1H0E1IEG genomic_reference:SL2.40ch02 gene_region:38092358-38092510 transcript_region:SL2.40ch02:38092358..38092510+ functional_description:"Unknown Protein (AHRD V1)"	AT3G45730.1_Symbols:_unknown_protein;_Has_3_Blast_hits_to_3_proteins_in_1_species:_Archae_-_0;_Bacteria_-_0;_Metazoa_-_0;_Fungi_-_0;_Plants_-_3;_Viruses_-_0;_Other_Eukaryotes_-_0_(source:_NCBI_BL	-15.8797	0.0147924
															35.2	not assigned.unknown	solyc02g078890.1.1	evidence_code:10F0H0E1IEG genomic_reference:SL2.40ch02 gene_region:38106532-38106726 transcript_region:SL2.40ch02:38106532..38106726+ functional_description:"Unknown Protein (AHRD V1)"	AT1G80060.1_Symbols:_Ubiquitin-like_superfamily_protein_	-6.01908	0.0283413
															35.2	not assigned.unknown	solyc02g079870.2.1	genomic_reference:SL2.40ch02 gene_region:38852771-38853598 transcript_region:SL2.40ch02:38852771..38853598+ functional_description:"Unknown Protein (AHRD V1)"	AT5G61940.1_Symbols:_Ubiquitin_carboxyl-terminal_hydrolase-related_protein_	-4.03139	3.15876e-07
															35.2	not assigned.unknown	solyc02g080450.1.1	evidence_code:10F0H0E0IEG genomic_reference:SL2.40ch02 gene_region:39240054-39240401 transcript_region:SL2.40ch02:39240054..39240401+ functional_description:"Unknown Protein (AHRD V1)"	AT4G21902.1_Symbols:_unknown_protein;_FUNCTIONS_IN:_molecular_function_unknown;_INVOLVED_IN:_biological_process_unknown;_LOCATED_IN:_cellular_component_unknown;_BEST_Arabidopsis_thaliana_protein_	2.54706	3.73692e-05
															35.2	not assigned.unknown	solyc02g080600.1.1	evidence_code:10F1H1E1IEG genomic_reference:SL2.40ch02 gene_region:39369870-39370067 transcript_region:SL2.40ch02:39369870..39370067- functional_description:"Unknown Protein (AHRD V1)"	not available	3.18782	6.35218e-08
															35.2	not assigned.unknown	solyc02g081880.2.1	moderately similar to ( 400) AT1G30910 | Symbols: | molybdenum cofactor sulfurase family protein | chr1:11000912-11002801 FORWARDweakly similar to ( 119) MOCOS_ORYSA Molybdenum cofactor sulfurase (EC 4.4.-.-) (MoCo sulfurase) (MOS) - Oryza sativa (Rice)moderately similar to ( 441) loc_os09g38772 12009.m06818 protein mo-molybdopterin cofactor sulfurase, putative, expressed COG3217 MOSC_N genomic_r…	AT5G44720.1_Symbols:_Molybdenum_cofactor_sulfurase_family_protein_	2.2669	0.00502261
															35.2	not assigned.unknown	solyc02g082240.1.1	evidence_code:10F1H0E1IEG genomic_reference:SL2.40ch02 gene_region:40517470-40517907 transcript_region:SL2.40ch02:40517470..40517907+ functional_description:"Unknown Protein (AHRD V1)"	AT5G58700.1_Symbols:_ATPLC4,_PLC4_phosphatidylinositol-speciwc_phospholipase_C4_	-11.9065	5.70312e-08
															35.2	not assigned.unknown	solyc02g086300.2.1	highly similar to ( 619) AT5G38200 | Symbols: | hydrolase | chr5:15256383-15258474 FORWARDhighly similar to ( 582) loc_os01g04620 12001.m150475 protein expressed proteinGATase1_2 Peptidase_C26 COG2071 genomic_reference:SL2.40ch02 gene_region:43573059-43575024 transcript_region:SL2.40ch02:43573059..43575024- go_terms:GO:0006541 functional_description:"Glutamine amidotransferase (AHRD V1 *-*- C6YZA…	AT5G38200.1_Symbols:_Class_I_glutamine_amidotransferase-like_superfamily_protein_	-7.31783	2.81896e-13
															35.2	not assigned.unknown	solyc02g086810.1.1	evidence_code:10F0H0E1IEG genomic_reference:SL2.40ch02 gene_region:44004622-44005443 transcript_region:SL2.40ch02:44004622..44005443+ functional_description:"Unknown Protein (AHRD V1); contains Interpro domain(s) IPR012442 Protein of unknown function DUF1645 "	AT5G62770.1_Symbols:_Protein_of_unknown_function_(DUF1645)_	5.85778	2.15936e-05
															35.2	not assigned.unknown	solyc02g087480.2.1	moderately similar to ( 454) AT1G59650 | Symbols: CW14 | CW14 | chr1:21920099-21922670 FORWARDmoderately similar to ( 431) loc_os03g48660 12003.m09873 protein expressed proteinDUF1336 genomic_reference:SL2.40ch02 gene_region:44493134-44496742 transcript_region:SL2.40ch02:44493134..44496742+ functional_description:"cDNA clone J075153F01 full insert sequence (AHRD V1 **-- B7F9A7_ORYSJ); contains In…	AT3G29180.1_Symbols:_Protein_of_unknown_function_(DUF1336)_	2.68846	0.0103414
															35.2	not assigned.unknown	solyc02g092790.2.1	genomic_reference:SL2.40ch02 gene_region:48339964-48342204 transcript_region:SL2.40ch02:48339964..48342204+ functional_description:"Arabinogalactan (AHRD V1 *-*- Q43719_SOLLC)"	AT4G37450.1_Symbols:_AGP18,_ATAGP18_arabinogalactan_protein_18_	-2.00507	0.0238061
															35.2	not assigned.unknown	solyc02g092880.2.1	weakly similar to ( 114) AT4G37300 | Symbols: MEE59 | MEE59 (maternal effect embryo arrest 59) | chr4:17554805-17555498 FORWARDvery weakly similar to (99.0) loc_os05g37830 12005.m27857 protein expressed protein genomic_reference:SL2.40ch02 gene_region:48412380-48413638 transcript_region:SL2.40ch02:48412380..48413638- functional_description:"Unknown Protein (AHRD V1)"	AT4G37300.1_Symbols:_MEE59_maternal_effect_embryo_arrest_59_	6.46545	3.78902e-23
															35.2	not assigned.unknown	solyc03g020030.2.1	weakly similar to ( 166) IP21_TOBAC Proteinase inhibitor type-2 precursor (Proteinase inhibitor type II) - Nicotiana tabacum (Common tobacco) genomic_reference:SL2.40ch03 gene_region:6903058-6903965 transcript_region:SL2.40ch03:6903058..6903965- go_terms:GO:0004867 functional_description:"Proteinase inhibitor II (AHRD V1 ***- B3F0C1_TOBAC); contains Interpro domain(s) IPR003465 Proteinase inhibit…	AT1G63490.1_Symbols:_transcription_factor_jumonji_(jmjC)_domain-containing_protein_	17.4765	0.0133235
															35.2	not assigned.unknown	solyc03g020050.2.1	moderately similar to ( 211) IP21_TOBAC Proteinase inhibitor type-2 precursor (Proteinase inhibitor type II) - Nicotiana tabacum (Common tobacco) genomic_reference:SL2.40ch03 gene_region:6917987-6918924 transcript_region:SL2.40ch03:6917987..6918924- go_terms:GO:0004867 functional_description:"Proteinase inhibitor II (AHRD V1 ***- B3F0C1_TOBAC); contains Interpro domain(s) IPR003465 Proteinase inh…	AT1G72060.1_Symbols:_serine-type_endopeptidase_inhibitors_	9.19275	5.48271e-05
															35.2	not assigned.unknown	solyc03g031890.2.1	genomic_reference:SL2.40ch03 gene_region:8630449-8632868 transcript_region:SL2.40ch03:8630449..8632868- functional_description:"Cold induced protein-like (AHRD V1 *--- Q94JH8_ORYSJ)"	AT3G03170.1_Symbols:_unknown_protein;_BEST_Arabidopsis_thaliana_protein_match_is:_unknown_protein_(TAIR:AT5G24890.1);_Has_184_Blast_hits_to_184_proteins_in_18_species:_Archae_-_0;_Bacteria_-_0;_M	4.88529	1.43015e-14
															35.2	not assigned.unknown	solyc03g043740.2.1	weakly similar to ( 113) AT5G65660 | Symbols: | hydroxyproline-rich glycoprotein family protein | chr5:26245444-26246245 REVERSE genomic_reference:SL2.40ch03 gene_region:11235069-11236157 transcript_region:SL2.40ch03:11235069..11236157- functional_description:"Hydroxyproline-rich glycoprotein (AHRD V1 ***- A9YWR1_MEDTR)"	AT4G28170.1_Symbols:_unknown_protein;_BEST_Arabidopsis_thaliana_protein_match_is:_unknown_protein_(TAIR:AT1G11120.2);_Has_30201_Blast_hits_to_17322_proteins_in_780_species:_Archae_-_12;_Bacteria_	-2.42993	7.50055e-05
															35.2	not assigned.unknown	solyc03g045090.2.1	moderately similar to ( 440) AT3G02420 | Symbols: | unknown protein | chr3:496179-498772 REVERSEmoderately similar to ( 376) loc_os01g42010 12001.m42673 protein expressed protein genomic_reference:SL2.40ch03 gene_region:15474052-15478785 transcript_region:SL2.40ch03:15474052..15478785- functional_description:"cDNA clone 001-043-A08 full insert sequence (AHRD V1 **-- B7E741_ORYSJ)"	AT3G02420.1_Symbols:_unknown_protein;_FUNCTIONS_IN:_molecular_function_unknown;_INVOLVED_IN:_biological_process_unknown;_LOCATED_IN:_membrane;_EXPRESSED_IN:_25_plant_structures;_EXPRESSED_DURING:	2.1779	0.0026086
															35.2	not assigned.unknown	solyc03g062900.2.1	moderately similar to ( 273) AT3G59670 | Symbols: | unknown protein | chr3:22040485-22042380 FORWARDweakly similar to ( 114) loc_os05g30340 12005.m27796 protein expressed protein genomic_reference:SL2.40ch03 gene_region:29800086-29805392 transcript_region:SL2.40ch03:29800086..29805392+ functional_description:"Unknown Protein (AHRD V1)"	AT3G59670.1_Symbols:_unknown_protein;_BEST_Arabidopsis_thaliana_protein_match_is:_unknown_protein_(TAIR:AT4G37440.2);_Has_77_Blast_hits_to_77_proteins_in_14_species:_Archae_-_0;_Bacteria_-_0;_Met	6.30094	0.000334222
															35.2	not assigned.unknown	solyc03g064030.2.1	highly similar to ( 570) AT3G12150 | Symbols: | unknown protein | chr3:3876688-3878621 REVERSEhighly similar to ( 545) loc_os02g10160 12002.m06314 protein expressed protein genomic_reference:SL2.40ch03 gene_region:34614329-34620105 transcript_region:SL2.40ch03:34614329..34620105- go_terms:GO:0005515 functional_description:"C4orf29 homolog (AHRD V1 **-- B5X1A7_SALSA); contains Interpro domain(s) I…	AT3G12150.1_Symbols:_unknown_protein;_CONTAINS_InterPro_DOMAIN/s:_Protein_of_unknown_function_DUF2048_(InterPro:IPR019149);_Has_421_Blast_hits_to_334_proteins_in_155_species:_Archae_-_2;_Bacteria	3.92357	0.00396954
															35.2	not assigned.unknown	solyc03g080120.1.1	evidence_code:10F1H0E1IEG genomic_reference:SL2.40ch03 gene_region:45571047-45571217 transcript_region:SL2.40ch03:45571047..45571217+ functional_description:"Unknown Protein (AHRD V1)"	AT4G13620.1_Symbols:_Integrase-type_DNA-binding_superfamily_protein_	4.05488	0.000104678
															35.2	not assigned.unknown	solyc03g081330.1.1	evidence_code:10F1H0E1IEG genomic_reference:SL2.40ch03 gene_region:45743175-45743453 transcript_region:SL2.40ch03:45743175..45743453- functional_description:"Avr9/Cf-9 rapidly elicited protein 65 (AHRD V1 ***- Q9FQZ0_TOBAC)"	AT1G32920.1_Symbols:_unknown_protein;_FUNCTIONS_IN:_molecular_function_unknown;_INVOLVED_IN:_response_to_wounding;_LOCATED_IN:_endomembrane_system;_EXPRESSED_IN:_23_plant_structures;_EXPRESSED_DU	3.48365	0.000215004
															35.2	not assigned.unknown	solyc03g082660.2.1	highly similar to ( 787) AT4G27720 | Symbols: | LOCATED IN: plasma membrane; EXPRESSED IN: 21 plant structures; EXPRESSED DURING: 13 growth stages; CONTAINS InterPro DOMAIN/s: Protein of unknown function DUF791 (InterPro:IPR008509), Major facilitator superfamily, general substrate transporter (InterPro:IPR016196); BEST Arabidopsis thaliana protein match is: unknown protein (TAIR:AT1G64650.1); Has…	AT1G64650.1_Symbols:_Major_facilitator_superfamily_protein_	-2.19521	0.00230593
															35.2	not assigned.unknown	solyc03g082790.2.1	genomic_reference:SL2.40ch03 gene_region:46195532-46196454 transcript_region:SL2.40ch03:46195532..46196454- functional_description:"Extensin-like protein Dif54 (AHRD V1 *-*- Q43505_SOLLC)"	not available	-7.39159	7.26932e-08
															35.2	not assigned.unknown	solyc03g093800.1.1	evidence_code:10F0H0E0IEG genomic_reference:SL2.40ch03 gene_region:48932196-48932621 transcript_region:SL2.40ch03:48932196..48932621- functional_description:"Unknown Protein (AHRD V1)"	not available	-5.84	5.11973e-12
															35.2	not assigned.unknown	solyc03g096460.2.1	moderately similar to ( 203) AT4G39730 | Symbols: | lipid-associated family protein | chr4:18432950-18433581 FORWARDmoderately similar to ( 207) loc_os02g51710 12002.m10202 protein wound/stress protein, putative, expressedPLAT_plant_stress PLAT genomic_reference:SL2.40ch03 gene_region:52001667-52002548 transcript_region:SL2.40ch03:52001667..52002548+ functional_description:"Lipoxygenase homology …	AT5G65158.1_Symbols:_Lipase/lipooxygenase,_PLAT/LH2_family_protein_	-4.37426	1.70148e-12
															35.2	not assigned.unknown	solyc03g096540.2.1	weakly similar to ( 170) AT2G22170 | Symbols: | lipid-associated family protein | chr2:9427010-9427742 REVERSEweakly similar to ( 171) loc_os02g51710 12002.m10202 protein wound/stress protein, putative, expressedPLAT_plant_stress genomic_reference:SL2.40ch03 gene_region:52147104-52148707 transcript_region:SL2.40ch03:52147104..52148707- functional_description:"Wound/stress protein (AHRD V1 **-- Q6…	AT5G65158.1_Symbols:_Lipase/lipooxygenase,_PLAT/LH2_family_protein_	3.58085	3.94988e-09
															35.2	not assigned.unknown	solyc03g096770.1.1	evidence_code:10F0H0E0IEG genomic_reference:SL2.40ch03 gene_region:52562065-52562412 transcript_region:SL2.40ch03:52562065..52562412- functional_description:"Unknown Protein (AHRD V1)"	AT5G24660.1_Symbols:_LSU2_response_to_low_sulfur_2_	5.26285	0.0013327
															35.2	not assigned.unknown	solyc03g096780.1.1	evidence_code:10F1H1E1IEG genomic_reference:SL2.40ch03 gene_region:52568046-52568387 transcript_region:SL2.40ch03:52568046..52568387- functional_description:"Unknown Protein (AHRD V1)"	AT5G24660.1_Symbols:_LSU2_response_to_low_sulfur_2_	6.20789	4.83385e-09
															35.2	not assigned.unknown	solyc03g096840.2.1	very weakly similar to (82.0) AT5G17165 | Symbols: | unknown protein | chr5:5643143-5647702 REVERSE genomic_reference:SL2.40ch03 gene_region:52656957-52659784 transcript_region:SL2.40ch03:52656957..52659784- functional_description:"Seed specific protein Bn15D1B (AHRD V1 ***- B6TIB8_MAIZE)"	AT5G17165.1_Symbols:_unknown_protein;_FUNCTIONS_IN:_molecular_function_unknown;_INVOLVED_IN:_biological_process_unknown;_LOCATED_IN:_cellular_component_unknown;_BEST_Arabidopsis_thaliana_protein_	-2.44549	0.00156207
															35.2	not assigned.unknown	solyc03g097670.2.1	nearly identical (1737) AT3G48770 | Symbols: | ATP binding / DNA binding | chr3:18079261-18086817 REVERSEnearly identical (1589) loc_os11g31480 12011.m07051 protein DNA binding protein, putative, expressed genomic_reference:SL2.40ch03 gene_region:53436068-53446094 transcript_region:SL2.40ch03:53436068..53446094- go_terms:GO:0005524 functional_description:"ATP binding protein (AHRD V1 **-- D7LS09_…	AT3G28020.1_Symbols:_BEST_Arabidopsis_thaliana_protein_match_is:_DNA_binding;ATP_binding_(TAIR:AT3G48770.1);_Has_66_Blast_hits_to_55_proteins_in_9_species:_Archae_-_0;_Bacteria_-_0;_Metazoa_-_0;_	2.96378	0.0192161
															35.2	not assigned.unknown	solyc03g098740.1.1	STI STI Kunitz_legume evidence_code:10F0H1E1IEG genomic_reference:SL2.40ch03 gene_region:54458295-54458894 transcript_region:SL2.40ch03:54458295..54458894- go_terms:GO:0004867,GO:0015066 functional_description:"Kunitz trypsin inhibitor (AHRD V1 **** B8Y888_TOBAC); contains Interpro domain(s) IPR011065 Kunitz inhibitor ST1-like "	AT1G17860.1_Symbols:_Kunitz_family_trypsin_and_protease_inhibitor_protein_	17.7949	0.000288934
															35.2	not assigned.unknown	solyc03g098750.2.1	genomic_reference:SL2.40ch03 gene_region:54474889-54477037 transcript_region:SL2.40ch03:54474889..54477037- functional_description:"Unknown Protein (AHRD V1)"	AT1G74458.1_Symbols:_unknown_protein;_LOCATED_IN:_endomembrane_system;_Has_9_Blast_hits_to_9_proteins_in_4_species:_Archae_-_0;_Bacteria_-_0;_Metazoa_-_0;_Fungi_-_0;_Plants_-_9;_Viruses_-_0;_Othe	2.81835	0.00900472
															35.2	not assigned.unknown	solyc03g112200.1.1	evidence_code:10F0H0E1IEG genomic_reference:SL2.40ch03 gene_region:56739563-56740318 transcript_region:SL2.40ch03:56739563..56740318- functional_description:"Unknown Protein (AHRD V1)"	AT5G47920.1_Symbols:_unknown_protein;_BEST_Arabidopsis_thaliana_protein_match_is:_unknown_protein_(TAIR:AT5G13880.1);_Has_1807_Blast_hits_to_1807_proteins_in_277_species:_Archae_-_0;_Bacteria_-_0	-5.1527	0.00142863
															35.2	not assigned.unknown	solyc03g113220.2.1	highly similar to ( 508) AT5G62740 | Symbols: | band 7 family protein | chr5:25201320-25202535 FORWARDmoderately similar to ( 499) loc_os05g51420 12005.m083584 protein hypersensitive-induced response protein, putative, expressed Band_7_4 Band_7 Band_7_stomatin_like HflC PHB genomic_reference:SL2.40ch03 gene_region:57486387-57489392 transcript_region:SL2.40ch03:57486387..57489392- go_terms:GO:0005…	AT5G62740.1_Symbols:_HIR1,_ATHIR1_SPFH/Band_7/PHB_domain-containing_membrane-associated_protein_family_	3.75811	9.08128e-05
															35.2	not assigned.unknown	solyc03g114350.1.1	very weakly similar to (91.3) AT1G23710 | Symbols: | unknown protein | chr1:8385363-8386250 FORWARDDUF1645 evidence_code:10F0H0E1IEG genomic_reference:SL2.40ch03 gene_region:58408606-58409475 transcript_region:SL2.40ch03:58408606..58409475+ functional_description:"Unknown Protein (AHRD V1); contains Interpro domain(s) IPR012442 Protein of unknown function DUF1645 "	AT1G23710.1_Symbols:_Protein_of_unknown_function_(DUF1645)_	3.85012	3.84406e-05
															35.2	not assigned.unknown	solyc03g115860.2.1	moderately similar to ( 226) AT1G18720 | Symbols: | unknown protein | chr1:6458020-6459658 REVERSEweakly similar to ( 185) loc_os02g36870 12002.m33734 protein YGL010w-like protein, putative, expressed DUF962 COG4539 genomic_reference:SL2.40ch03 gene_region:59514994-59518387 transcript_region:SL2.40ch03:59514994..59518387- go_terms:GO:0005515 functional_description:"Endoplasmic reticulum membrane …	AT1G18720.1_Symbols:_Protein_of_unknown_function_(DUF962)_	2.50355	0.000181438
															35.2	not assigned.unknown	solyc03g115880.1.1	evidence_code:10F0H0E1IEG genomic_reference:SL2.40ch03 gene_region:59531923-59532144 transcript_region:SL2.40ch03:59531923..59532144+ functional_description:"Unknown Protein (AHRD V1)"	AT1G57580.1_Symbols:_F-box_family_protein_	5.77589	1.09365e-06
															35.2	not assigned.unknown	solyc03g116710.2.1	moderately similar to ( 267) AT3G15810 | Symbols: | unknown protein | chr3:5348054-5349178 REVERSEweakly similar to ( 165) loc_os01g56450 12001.m11801 protein expressed proteinDUF567 genomic_reference:SL2.40ch03 gene_region:60053388-60054523 transcript_region:SL2.40ch03:60053388..60054523- functional_description:"GTP binding protein (AHRD V1 ***- B6TE93_MAIZE); contains Interpro domain(s) IPR0076…	AT3G15810.1_Symbols:_Protein_of_unknown_function_(DUF567)_	-2.72356	0.0137612
															35.2	not assigned.unknown	solyc03g119610.1.1	very weakly similar to (83.2) AT1G13360 | Symbols: | unknown protein | chr1:4577229-4577813 REVERSE evidence_code:10F0H0E1IEG genomic_reference:SL2.40ch03 gene_region:62238590-62239321 transcript_region:SL2.40ch03:62238590..62239321+ functional_description:"Genomic DNA chromosome 3 P1 clone MPE11 (AHRD V1 ***- Q9LUA5_ARATH)"	AT1G26920.1_Symbols:_unknown_protein;_BEST_Arabidopsis_thaliana_protein_match_is:_unknown_protein_(TAIR:AT1G69760.1);_Has_47_Blast_hits_to_47_proteins_in_13_species:_Archae_-_0;_Bacteria_-_0;_Met	-2.51593	0.0133754
															35.2	not assigned.unknown	solyc03g120040.2.1	moderately similar to ( 339) AT5G11420 | Symbols: | FUNCTIONS IN: molecular_function unknown; INVOLVED IN: biological_process unknown; LOCATED IN: cell wall, plant-type cell wall; EXPRESSED IN: 23 plant structures; EXPRESSED DURING: 13 growth stages; CONTAINS InterPro DOMAIN/s: Protein of unknown function DUF642 (InterPro:IPR006946), Galactose-binding like (InterPro:IPR008979); BEST Arabidopsis t…	AT4G32460.1_Symbols:_Protein_of_unknown_function,_DUF642_	6.35255	0.00170953
															35.2	not assigned.unknown	solyc03g120870.2.1	weakly similar to ( 133) AT3G16300 | Symbols: | integral membrane family protein | chr3:5525491-5526207 REVERSEweakly similar to ( 170) loc_os01g52610 12001.m11434 protein plant integral membrane protein TIGR01569 containing protein, expressedDUF588 genomic_reference:SL2.40ch03 gene_region:63158808-63160512 transcript_region:SL2.40ch03:63158808..63160512- functional_description:"UPF0497 membrane …	AT1G79780.1_Symbols:_Uncharacterised_protein_family_(UPF0497)_	7.96579	1.27623e-10
															35.2	not assigned.unknown	solyc03g121340.1.1	evidence_code:10F0H0E0IEG genomic_reference:SL2.40ch03 gene_region:63517699-63517959 transcript_region:SL2.40ch03:63517699..63517959+ functional_description:"Unknown Protein (AHRD V1)"	AT5G19040.1_Symbols:_ATIPT5,_IPT5_isopentenyltransferase_5_	6.07098	0.0205598
															35.2	not assigned.unknown	solyc03g121890.1.1	evidence_code:10F0H0E1IEG genomic_reference:SL2.40ch03 gene_region:63973074-63974825 transcript_region:SL2.40ch03:63973074..63974825+ functional_description:"Os01g0584100 protein (Fragment) (AHRD V1 *-*- Q0JLP7_ORYSJ)"	AT4G26130.1_Symbols:_unknown_protein;_FUNCTIONS_IN:_molecular_function_unknown;_INVOLVED_IN:_biological_process_unknown;_LOCATED_IN:_endomembrane_system;_EXPRESSED_IN:_23_plant_structures;_EXPRES	4.06877	0.00197009
															35.2	not assigned.unknown	solyc03g121900.1.1	evidence_code:10F1H0E1IEG genomic_reference:SL2.40ch03 gene_region:63976596-63976916 transcript_region:SL2.40ch03:63976596..63976916- go_terms:GO:0008289,GO:0005319 functional_description:"PVR3-like protein (AHRD V1 ***- B6TYX6_MAIZE); contains Interpro domain(s) IPR003612 Plant lipid transfer protein/seed storage/trypsin-alpha amylase inhibitor "	AT5G48485.1_Symbols:_DIR1_Bifunctional_inhibitor/lipid-transfer_protein/seed_storage_2S_albumin_superfamily_protein_	109.48	7.11883e-21
															35.2	not assigned.unknown	solyc04g007620.1.1	weakly similar to ( 107) AT2G01300 | Symbols: | unknown protein | chr2:151221-151691 REVERSEweakly similar to ( 108) loc_os01g03130 12001.m06952 protein expressed protein evidence_code:10F0H1E0IEG genomic_reference:SL2.40ch04 gene_region:1301085-1301534 transcript_region:SL2.40ch04:1301085..1301534+ functional_description:"Predicted by genscan and genefinder (AHRD V1 ***- Q9ZU37_ARATH)"	AT1G15010.1_Symbols:_unknown_protein;_BEST_Arabidopsis_thaliana_protein_match_is:_unknown_protein_(TAIR:AT2G01300.1);_Has_71_Blast_hits_to_71_proteins_in_13_species:_Archae_-_0;_Bacteria_-_2;_Met	3.63603	0.0275367
															35.2	not assigned.unknown	solyc04g009590.2.1	genomic_reference:SL2.40ch04 gene_region:2983229-2984644 transcript_region:SL2.40ch04:2983229..2984644+ go_terms:GO:0030414 functional_description:"Defensin protein (AHRD V1 ***- B1N678_SOLLC); contains Interpro domain(s) IPR008177 Gamma Purothionin "	AT5G63660.1_Symbols:_LCR74,_PDF2.5_Scorpion_toxin-like_knottin_superfamily_protein_	-3.12305	0.00326771
															35.2	not assigned.unknown	solyc04g014520.1.1	moderately similar to ( 338) AT1G55230 | Symbols: | unknown protein | chr1:20602895-20603797 FORWARDmoderately similar to ( 306) loc_os09g27260 12009.m05878 protein TMV response-related gene product, putative, expressedDUF716 evidence_code:10F0H1E0IEG genomic_reference:SL2.40ch04 gene_region:4795021-4795914 transcript_region:SL2.40ch04:4795021..4795914+ functional_description:"Plant viral-respons…	AT1G55230.1_Symbols:_Family_of_unknown_function_(DUF716)_	7.28091	4.44496e-06
															35.2	not assigned.unknown	solyc04g055150.1.1	evidence_code:10F0H0E0IEG genomic_reference:SL2.40ch04 gene_region:52920529-52920936 transcript_region:SL2.40ch04:52920529..52920936+ functional_description:"Unknown Protein (AHRD V1)"	AT2G20190.1_Symbols:_ATCLASP,_CLASP_CLIP-associated_protein_	-2.23143	0.0194846
															35.2	not assigned.unknown	solyc04g071070.2.1	genomic_reference:SL2.40ch04 gene_region:55575932-55577439 transcript_region:SL2.40ch04:55575932..55577439+ go_terms:GO:0009664 functional_description:"Unknown Protein (AHRD V1); contains Interpro domain(s) IPR006706 Extensin-like region "	not available	-2.21254	0.00469607
															35.2	not assigned.unknown	solyc04g071080.1.1	evidence_code:10F0H0E0IEG genomic_reference:SL2.40ch04 gene_region:55590205-55591963 transcript_region:SL2.40ch04:55590205..55591963+ go_terms:GO:0009664 functional_description:"Unknown Protein (AHRD V1); contains Interpro domain(s) IPR006706 Extensin-like region "	AT4G33650.2_Symbols:_DRP3A_dynamin-related_protein_3A_	-11.5531	1.43521e-05
															35.2	not assigned.unknown	solyc04g071090.2.1	genomic_reference:SL2.40ch04 gene_region:55597501-55598202 transcript_region:SL2.40ch04:55597501..55598202- functional_description:"Unknown Protein (AHRD V1)"	not available	-2.75866	0.000522091
															35.2	not assigned.unknown	solyc04g071100.1.1	evidence_code:10F1H0E1IEG genomic_reference:SL2.40ch04 gene_region:55598252-55598533 transcript_region:SL2.40ch04:55598252..55598533+ functional_description:"Unknown Protein (AHRD V1)"	not available	-2.58114	0.00330027
															35.2	not assigned.unknown	solyc04g071580.2.1	genomic_reference:SL2.40ch04 gene_region:56141779-56142589 transcript_region:SL2.40ch04:56141779..56142589+ go_terms:GO:0006950 functional_description:"Unknown Protein (AHRD V1); contains Interpro domain(s) IPR003496 ABA/WDS induced protein "	not available	8.47244	1.18656e-06
															35.2	not assigned.unknown	solyc04g071590.1.1	evidence_code:10F1H1E1IEG genomic_reference:SL2.40ch04 gene_region:56145566-56146368 transcript_region:SL2.40ch04:56145566..56146368+ go_terms:GO:0006950 functional_description:"Abscisic stress ripening (Fragment) (AHRD V1 *--- D1MEA2_MUSAC); contains Interpro domain(s) IPR003496 ABA/WDS induced protein "	not available	17.2522	4.30452e-05
															35.2	not assigned.unknown	solyc04g071600.2.1	genomic_reference:SL2.40ch04 gene_region:56163806-56165420 transcript_region:SL2.40ch04:56163806..56165420+ go_terms:GO:0006950 functional_description:"Abscisic stress ripening (Fragment) (AHRD V1 *--- D1MEA2_MUSAC); contains Interpro domain(s) IPR003496 ABA/WDS induced protein "	AT5G16860.1_Symbols:_Tetratricopeptide_repeat_(TPR)-like_superfamily_protein_	5.01405	0.00217282
															35.2	not assigned.unknown	solyc04g074100.2.1	weakly similar to ( 166) AT1G70780 | Symbols: | unknown protein | chr1:26695462-26695975 REVERSEvery weakly similar to (92.0) loc_os02g21920 12002.m33663 protein senescence-associated protein, putative, expressed genomic_reference:SL2.40ch04 gene_region:57708364-57710287 transcript_region:SL2.40ch04:57708364..57710287+ functional_description:"Senescence-associated protein (AHRD V1 **-- B6TMS7_MAI…	AT1G70780.1_Symbols:_unknown_protein;_FUNCTIONS_IN:_molecular_function_unknown;_INVOLVED_IN:_biological_process_unknown;_LOCATED_IN:_mitochondrion;_EXPRESSED_IN:_sperm_cell,_male_gametophyte,_pol	-2.14743	0.000450931
															35.2	not assigned.unknown	solyc04g074730.1.1	evidence_code:10F1H0E1IEG genomic_reference:SL2.40ch04 gene_region:58260172-58260567 transcript_region:SL2.40ch04:58260172..58260567+ functional_description:"Unknown Protein (AHRD V1)"	not available	-2.39998	1.95453e-09
															35.2	not assigned.unknown	solyc04g076340.2.1	genomic_reference:SL2.40ch04 gene_region:58850229-58852842 transcript_region:SL2.40ch04:58850229..58852842+ functional_description:"Unknown Protein (AHRD V1)"	AT4G38060.2_Symbols:_unknown_protein;_BEST_Arabidopsis_thaliana_protein_match_is:_unknown_protein_(TAIR:AT5G65480.1);_Has_35333_Blast_hits_to_34131_proteins_in_2444_species:_Archae_-_798;_Bacteri	-4.85798	0.000554238
															35.2	not assigned.unknown	solyc04g081460.2.1	genomic_reference:SL2.40ch04 gene_region:63019842-63020627 transcript_region:SL2.40ch04:63019842..63020627- functional_description:"Unknown Protein (AHRD V1)"	AT5G42146.1_Symbols:_unknown_protein;_Has_98_Blast_hits_to_98_proteins_in_12_species:_Archae_-_0;_Bacteria_-_0;_Metazoa_-_0;_Fungi_-_0;_Plants_-_98;_Viruses_-_0;_Other_Eukaryotes_-_0_(source:_NCB	3.33724	0.011401
															35.2	not assigned.unknown	solyc04g082420.2.1	highly similar to ( 561) AT2G30600 | Symbols: | BTB/POZ domain-containing protein | chr2:13037410-13041475 FORWARDmoderately similar to ( 484) loc_os05g27880 12005.m27783 protein BTB/POZ domain containing protein, expressed genomic_reference:SL2.40ch04 gene_region:63674635-63677697 transcript_region:SL2.40ch04:63674635..63677697- go_terms:GO:0005515 functional_description:"BTB/POZ domain-containi…	AT2G30600.5_Symbols:_BTB/POZ_domain-containing_protein_	-2.20441	0.0214528
															35.2	not assigned.unknown	solyc05g005000.2.1	highly similar to ( 724) AT1G10740 | Symbols: | unknown protein | chr1:3568612-3570466 REVERSEhighly similar to ( 655) loc_os05g33820 12005.m07614 protein lipase, putative, expressed genomic_reference:SL2.40ch05 gene_region:1406-5315 transcript_region:SL2.40ch05:1406..5315- go_terms:GO:0004806 functional_description:"Lipase (AHRD V1 **** B6UAB9_MAIZE)"	AT1G10740.1_Symbols:_alpha/beta-Hydrolases_superfamily_protein_	-3.31001	0.000879327
															35.2	not assigned.unknown	solyc05g005260.1.1	weakly similar to ( 136) AT1G23710 | Symbols: | unknown protein | chr1:8385363-8386250 FORWARDDUF1645 evidence_code:10F0H0E0IEG genomic_reference:SL2.40ch05 gene_region:208914-209765 transcript_region:SL2.40ch05:208914..209765- functional_description:"Unknown Protein (AHRD V1); contains Interpro domain(s) IPR012442 Protein of unknown function DUF1645 "	AT1G70420.1_Symbols:_Protein_of_unknown_function_(DUF1645)_	2.60665	5.67096e-05
															35.2	not assigned.unknown	solyc05g006190.1.1	evidence_code:10F1H0E1IEG genomic_reference:SL2.40ch05 gene_region:866714-866932 transcript_region:SL2.40ch05:866714..866932+ functional_description:"Unknown Protein (AHRD V1)"	AT2G34270.1_Symbols:_unknown_protein;_Has_5_Blast_hits_to_5_proteins_in_2_species:_Archae_-_0;_Bacteria_-_0;_Metazoa_-_0;_Fungi_-_0;_Plants_-_5;_Viruses_-_0;_Other_Eukaryotes_-_0_(source:_NCBI_BL	-5.05589	1.0005e-05
															35.2	not assigned.unknown	solyc05g006700.2.1	moderately similar to ( 286) AT1G10380 | Symbols: | unknown protein | chr1:3400706-3402110 FORWARDweakly similar to ( 101) loc_os06g25950 12006.m07242 protein expressed protein genomic_reference:SL2.40ch05 gene_region:1366839-1367894 transcript_region:SL2.40ch05:1366839..1367894- functional_description:"Wall-associated receptor kinase-like 20 (AHRD V1 *--- WAKLQ_ARATH)"	AT1G10380.1_Symbols:_Putative_membrane_lipoprotein_	-3.16886	0.0307486
															35.2	not assigned.unknown	solyc05g008440.1.1	evidence_code:10F1H0E1IEG genomic_reference:SL2.40ch05 gene_region:2797431-2798420 transcript_region:SL2.40ch05:2797431..2798420+ functional_description:"Unknown Protein (AHRD V1)"	AT2G01100.1_Symbols:_unknown_protein;_Has_19420_Blast_hits_to_10641_proteins_in_779_species:_Archae_-_0;_Bacteria_-_1003;_Metazoa_-_10257;_Fungi_-_1826;_Plants_-_1570;_Viruses_-_56;_Other_Eukaryo	2.22489	0.000290774
															35.2	not assigned.unknown	solyc05g009550.2.1	moderately similar to ( 219) AT1G13340 | Symbols: | unknown protein | chr1:4569622-4571043 REVERSEweakly similar to ( 190) loc_os03g50210 12003.m10014 protein expressed protein DUF292 genomic_reference:SL2.40ch05 gene_region:3762525-3764782 transcript_region:SL2.40ch05:3762525..3764782+ functional_description:"IST1 homolog (AHRD V1 *--- IST1_HUMAN); contains Interpro domain(s) IPR005061 Protein o…	AT1G13340.1_Symbols:_Regulator_of_Vps4_activity_in_the_MVB_pathway_protein_	5.82849	1.70538e-14
															35.2	not assigned.unknown	solyc05g010000.1.1	evidence_code:10F1H0E1IEG genomic_reference:SL2.40ch05 gene_region:4199981-4200286 transcript_region:SL2.40ch05:4199981..4200286+ functional_description:"Protein IDA (AHRD V1 *-*- IDA_ARATH)"	AT1G76952.1_Symbols:_IDL5_inflorescence_deficient_in_abscission_(IDA)-like_5_	8.23749	0.0016518
															35.2	not assigned.unknown	solyc05g010080.2.1	genomic_reference:SL2.40ch05 gene_region:4278057-4279291 transcript_region:SL2.40ch05:4278057..4279291- functional_description:"Unknown Protein (AHRD V1)"	not available	-2.22724	0.0474112
															35.2	not assigned.unknown	solyc05g011980.2.1	genomic_reference:SL2.40ch05 gene_region:5191964-5193206 transcript_region:SL2.40ch05:5191964..5193206- functional_description:"Unknown Protein (AHRD V1)"	AT5G39720.1_Symbols:_AIG2L_avirulence_induced_gene_2_like_protein_	3.91808	2.94741e-08
															35.2	not assigned.unknown	solyc05g012580.1.1	evidence_code:10F1H0E1IEG genomic_reference:SL2.40ch05 gene_region:5799946-5800158 transcript_region:SL2.40ch05:5799946..5800158+ functional_description:"Unknown Protein (AHRD V1)"	AT5G44860.1_Symbols:_unknown_protein;_BEST_Arabidopsis_thaliana_protein_match_is:_unknown_protein_(TAIR:AT4G19950.1);_Has_233_Blast_hits_to_227_proteins_in_25_species:_Archae_-_0;_Bacteria_-_13;_	-2.13606	0.0182888
															35.2	not assigned.unknown	solyc05g015700.1.1	very weakly similar to (89.4) AT3G48660 | Symbols: | unknown protein | chr3:18029659-18030133 FORWARDvery weakly similar to (85.5) loc_os11g30360 12011.m06945 protein expressed protein evidence_code:10F0H1E0IEG genomic_reference:SL2.40ch05 gene_region:11752540-11752749 transcript_region:SL2.40ch05:11752540..11752749+ functional_description:"Os02g0508100 protein (Fragment) (AHRD V1 ***- Q0E0Z9_ORY…	AT3G48660.1_Symbols:_Protein_of_unknown_function_(DUF_3339)_	4.10699	0.00133932
															35.2	not assigned.unknown	solyc05g046130.2.1	weakly similar to ( 164) AT2G32280 | Symbols: | unknown protein | chr2:13713210-13713977 FORWARDweakly similar to ( 103) loc_os07g36110 12007.m07864 protein expressed protein genomic_reference:SL2.40ch05 gene_region:57409466-57412203 transcript_region:SL2.40ch05:57409466..57412203- functional_description:"Unknown Protein (AHRD V1); contains Interpro domain(s) IPR009606 Protein of unknown function…	AT2G32280.1_Symbols:_Protein_of_unknown_function_(DUF1218)_	-3.71182	0.00220882
															35.2	not assigned.unknown	solyc05g051480.2.1	genomic_reference:SL2.40ch05 gene_region:60980130-60981022 transcript_region:SL2.40ch05:60980130..60981022+ functional_description:"Unknown Protein (AHRD V1)"	AT5G58370.2_Symbols:_P-loop_containing_nucleoside_triphosphate_hydrolases_superfamily_protein_	2.46291	0.0289651
															35.2	not assigned.unknown	solyc05g051810.1.1	evidence_code:10F1H0E1IEG genomic_reference:SL2.40ch05 gene_region:61339656-61339874 transcript_region:SL2.40ch05:61339656..61339874+ functional_description:"Unknown Protein (AHRD V1)"	AT3G43520.1_Symbols:_Transmembrane_proteins_14C_	-2.0799	0.000127759
															35.2	not assigned.unknown	solyc05g054090.2.1	genomic_reference:SL2.40ch05 gene_region:63213682-63214912 transcript_region:SL2.40ch05:63213682..63214912- functional_description:"Unknown Protein (AHRD V1)"	not available	3.12145	1.89175e-06
															35.2	not assigned.unknown	solyc05g054790.1.1	evidence_code:10F1H0E1IEG genomic_reference:SL2.40ch05 gene_region:63766571-63766906 transcript_region:SL2.40ch05:63766571..63766906+ functional_description:"Unknown Protein (AHRD V1)"	not available	-2.85588	0.0061762
															35.2	not assigned.unknown	solyc05g055680.2.1	weakly similar to ( 154) AT5G16250 | Symbols: | unknown protein | chr5:5310264-5310815 REVERSEweakly similar to ( 122) loc_os04g41900 12004.m09164 protein expressed protein genomic_reference:SL2.40ch05 gene_region:64372468-64373213 transcript_region:SL2.40ch05:64372468..64373213- functional_description:"TO23-3 (Fragment) (AHRD V1 ***- Q3LVQ6_TAROF)"	AT5G16250.1_Symbols:_unknown_protein;_BEST_Arabidopsis_thaliana_protein_match_is:_unknown_protein_(TAIR:AT3G02640.1);_Has_1807_Blast_hits_to_1807_proteins_in_277_species:_Archae_-_0;_Bacteria_-_0	-3.74033	0.0259231
															35.2	not assigned.unknown	solyc06g007620.2.1	weakly similar to ( 135) AT3G07470 | Symbols: | unknown protein | chr3:2387291-2388343 REVERSEweakly similar to ( 113) loc_os01g68500 12001.m12953 protein expressed proteinDUF538 genomic_reference:SL2.40ch06 gene_region:1625363-1627604 transcript_region:SL2.40ch06:1625363..1627604- functional_description:"POT family domain containing protein expressed (AHRD V1 ***- D8L9H8_WHEAT); contains Interpr…	AT5G16380.1_Symbols:_Protein_of_unknown_function,_DUF538_	-2.19745	0.00974996
															35.2	not assigned.unknown	solyc06g008620.1.1	highly similar to ( 774) AT4G01870 | Symbols: | tolB protein-related | chr4:808473-810431 REVERSEhighly similar to ( 673) loc_os07g44410 12007.m08662 protein WD40-like Beta Propeller Repeat family protein, expressedtolB evidence_code:10F1H1E1IEG genomic_reference:SL2.40ch06 gene_region:2517512-2519494 transcript_region:SL2.40ch06:2517512..2519494- functional_description:"Protein tolB (AHRD V1 *-*…	AT4G01870.1_Symbols:_tolB_protein-related_	8.60246	6.91455e-05
															35.2	not assigned.unknown	solyc06g008990.1.1	evidence_code:10F0H0E0IEG genomic_reference:SL2.40ch06 gene_region:2927936-2928541 transcript_region:SL2.40ch06:2927936..2928541- functional_description:"Unknown Protein (AHRD V1)"	AT5G19260.1_Symbols:_Protein_of_unknown_function_(DUF3049)_	-5.83599	2.3254e-05
															35.2	not assigned.unknown	solyc06g024350.1.1	evidence_code:10F0H0E0IEG genomic_reference:SL2.40ch06 gene_region:15074662-15074838 transcript_region:SL2.40ch06:15074662..15074838- functional_description:"Unknown Protein (AHRD V1)"	AT5G53430.1_Symbols:_SDG29,_SET29,_ATX5_SET_domain_group_29_	2.75333	0.00107329
															35.2	not assigned.unknown	solyc06g024380.1.1	evidence_code:10F0H0E0IEG genomic_reference:SL2.40ch06 gene_region:15105265-15105783 transcript_region:SL2.40ch06:15105265..15105783- functional_description:"Unknown Protein (AHRD V1)"	AT1G08260.1_Symbols:_EMB142,_EMB2284,_POL2A,_TIL1,_EMB529,_ABO4,_ESD7_DNA_polymerase_epsilon_catalytic_subunit_	3.06631	0.000286006
															35.2	not assigned.unknown	solyc06g050140.1.1	evidence_code:10F1H0E1IEG genomic_reference:SL2.40ch06 gene_region:28994482-28994754 transcript_region:SL2.40ch06:28994482..28994754- functional_description:"Unknown Protein (AHRD V1)"	AT5G03990.1_Symbols:_unknown_protein;_BEST_Arabidopsis_thaliana_protein_match_is:_unknown_protein_(TAIR:AT3G51940.1);_Has_30201_Blast_hits_to_17322_proteins_in_780_species:_Archae_-_12;_Bacteria_	3.5615	0.000186581
															35.2	not assigned.unknown	solyc06g050700.2.1	genomic_reference:SL2.40ch06 gene_region:29962307-29963266 transcript_region:SL2.40ch06:29962307..29963266+ go_terms:GO:0005515 functional_description:"Early response to dehydration 15-like protein (Fragment) (AHRD V1 **-- Q5MEE1_PSEMZ)"	AT4G14270.1_Symbols:_Protein_containing_PAM2_motif_which_mediates_interaction_with_the_PABC_domain_of_polyadenyl_binding_proteins._	2.86095	8.40711e-06
															35.2	not assigned.unknown	solyc06g065340.1.1	very weakly similar to (83.2) AT1G22680 | Symbols: | unknown protein | chr1:8025503-8026060 REVERSE evidence_code:10F0H0E0IEG genomic_reference:SL2.40ch06 gene_region:37149542-37150216 transcript_region:SL2.40ch06:37149542..37150216- functional_description:"Unknown Protein (AHRD V1)"	AT3G51760.1_Symbols:_Protein_of_unknown_function_(DUF688)_	3.16308	0.0234958
															35.2	not assigned.unknown	solyc06g065850.2.1	highly similar to ( 511) AT5G25260 | Symbols: | FUNCTIONS IN: molecular_function unknown; INVOLVED IN: biological_process unknown; LOCATED IN: plasma membrane; EXPRESSED IN: cultured cell; CONTAINS InterPro DOMAIN/s: Band 7 protein (InterPro:IPR001107); BEST Arabidopsis thaliana protein match is: unknown protein (TAIR:AT5G25250.1); Has 4214 Blast hits to 3442 proteins in 652 species: Archae - 14;…	AT5G25250.1_Symbols:_SPFH/Band_7/PHB_domain-containing_membrane-associated_protein_family_	6.46244	4.12719e-10
															35.2	not assigned.unknown	solyc06g066500.1.1	very weakly similar to (84.0) AT3G16330 | Symbols: | unknown protein | chr3:5535263-5535880 FORWARD evidence_code:10F1H1E1IEG genomic_reference:SL2.40ch06 gene_region:38134125-38134568 transcript_region:SL2.40ch06:38134125..38134568- functional_description:"Avr9/Cf-9 rapidly elicited protein 146 (AHRD V1 ***- Q9FQZ6_TOBAC)"	AT4G02160.1_Symbols:_unknown_protein;_BEST_Arabidopsis_thaliana_protein_match_is:_unknown_protein_(TAIR:AT5G61710.1);_Has_35_Blast_hits_to_35_proteins_in_9_species:_Archae_-_0;_Bacteria_-_0;_Meta	5.03742	0.00696295
															35.2	not assigned.unknown	solyc06g066520.1.1	very weakly similar to (85.5) AT1G52140 | Symbols: | unknown protein | chr1:19407559-19408185 REVERSE evidence_code:10F0H1E0IEG genomic_reference:SL2.40ch06 gene_region:38164745-38165191 transcript_region:SL2.40ch06:38164745..38165191- functional_description:"Avr9/Cf-9 rapidly elicited protein 146 (AHRD V1 ***- Q9FQZ6_TOBAC)"	AT1G52140.1_Symbols:_unknown_protein;_BEST_Arabidopsis_thaliana_protein_match_is:_unknown_protein_(TAIR:AT3G16330.1);_Has_114_Blast_hits_to_114_proteins_in_15_species:_Archae_-_0;_Bacteria_-_0;_M	12.7268	4.49051e-38
															35.2	not assigned.unknown	solyc06g066750.2.1	genomic_reference:SL2.40ch06 gene_region:38325638-38326574 transcript_region:SL2.40ch06:38325638..38326574- functional_description:"Unknown Protein (AHRD V1)"	AT1G12672.2_Symbols:_unknown_protein;_LOCATED_IN:_endomembrane_system;_BEST_Arabidopsis_thaliana_protein_match_is:_unknown_protein_(TAIR:AT1G12663.1)._	2.88239	0.000945591
															35.2	not assigned.unknown	solyc06g067910.2.1	moderately similar to ( 499) AT5G11420 | Symbols: | FUNCTIONS IN: molecular_function unknown; INVOLVED IN: biological_process unknown; LOCATED IN: cell wall, plant-type cell wall; EXPRESSED IN: 23 plant structures; EXPRESSED DURING: 13 growth stages; CONTAINS InterPro DOMAIN/s: Protein of unknown function DUF642 (InterPro:IPR006946), Galactose-binding like (InterPro:IPR008979); BEST Arabidopsis t…	AT5G11420.1_Symbols:_Protein_of_unknown_function,_DUF642_	-4.61038	0.0248224
															35.2	not assigned.unknown	solyc06g068520.2.1	genomic_reference:SL2.40ch06 gene_region:38859435-38860682 transcript_region:SL2.40ch06:38859435..38860682+ functional_description:"Hydroxyproline-rich systemin (AHRD V1 ***- HSY1_SOLLC)"	not available	-3.60202	2.68129e-09
															35.2	not assigned.unknown	solyc06g069070.1.1	nsLTP2 evidence_code:10F0H1E0IEG genomic_reference:SL2.40ch06 gene_region:39258795-39259079 transcript_region:SL2.40ch06:39258795..39259079+ go_terms:GO:0006869 functional_description:"Lipid transfer protein (AHRD V1 ***- A5JUZ7_SESIN); contains Interpro domain(s) IPR013770 Plant lipid transfer protein and hydrophobic protein, helical "	AT3G18280.1_Symbols:_Bifunctional_inhibitor/lipid-transfer_protein/seed_storage_2S_albumin_superfamily_protein_	3.53936	6.0759e-05
															35.2	not assigned.unknown	solyc06g069120.2.1	genomic_reference:SL2.40ch06 gene_region:39292001-39293674 transcript_region:SL2.40ch06:39292001..39293674+ functional_description:"Unknown Protein (AHRD V1)"	AT1G68490.1_Symbols:_unknown_protein;_FUNCTIONS_IN:_molecular_function_unknown;_INVOLVED_IN:_biological_process_unknown;_LOCATED_IN:_chloroplast;_EXPRESSED_IN:_22_plant_structures;_EXPRESSED_DURI	2.05607	6.40393e-05
															35.2	not assigned.unknown	solyc06g071990.2.1	genomic_reference:SL2.40ch06 gene_region:40742300-40744520 transcript_region:SL2.40ch06:40742300..40744520+ functional_description:"AAA-type ATPase family protein (AHRD V1 *-*- D7MGM1_ARALY)"	AT4G24860.1_Symbols:_P-loop_containing_nucleoside_triphosphate_hydrolases_superfamily_protein_	3.29065	1.41097e-08
															35.2	not assigned.unknown	solyc06g072990.1.1	evidence_code:10F0H0E0IEG genomic_reference:SL2.40ch06 gene_region:41376407-41376751 transcript_region:SL2.40ch06:41376407..41376751+ functional_description:"Unknown Protein (AHRD V1)"	AT3G49570.1_Symbols:_LSU3_response_to_low_sulfur_3_	18.8607	0.00124776
															35.2	not assigned.unknown	solyc06g073450.2.1	weakly similar to ( 173) AT2G31560 | Symbols: | unknown protein | chr2:13436611-13437312 FORWARDweakly similar to ( 151) loc_os11g17930 12011.m05871 protein expressed proteinDUF1685 genomic_reference:SL2.40ch06 gene_region:41661853-41663346 transcript_region:SL2.40ch06:41661853..41663346+ functional_description:"Os11g0282300 protein (Fragment) (AHRD V1 *-*- Q0ITA9_ORYSJ); contains Interpro domain…	AT2G31560.1_Symbols:_Protein_of_unknown_function_(DUF1685)_	-2.39774	0.0014212
															35.2	not assigned.unknown	solyc06g073940.2.1	very weakly similar to (99.4) AT5G22090 | Symbols: | unknown protein | chr5:7315003-7316394 REVERSE genomic_reference:SL2.40ch06 gene_region:42068722-42070616 transcript_region:SL2.40ch06:42068722..42070616- functional_description:"Unknown Protein (AHRD V1)"	AT3G06020.1_Symbols:_Protein_of_unknown_function_(DUF3049)_	5.29344	2.76321e-06
															35.2	not assigned.unknown	solyc06g073970.1.1	moderately similar to ( 365) AT3G52060 | Symbols: | unknown protein | chr3:19310987-19312027 REVERSEmoderately similar to ( 342) loc_os03g44580 12003.m35334 protein expressed proteinDUF266 evidence_code:10F0H1E1IEG genomic_reference:SL2.40ch06 gene_region:42111866-42112939 transcript_region:SL2.40ch06:42111866..42112939- go_terms:GO:0005515 functional_description:"AT5G22070 protein (Fragment) (AH…	AT3G52060.1_Symbols:_Core-2/I-branching_beta-1,6-N-acetylglucosaminyltransferase_family_protein_	-2.71997	0.000707844
															35.2	not assigned.unknown	solyc06g073990.1.1	evidence_code:10F1H0E1IEG genomic_reference:SL2.40ch06 gene_region:42126421-42126780 transcript_region:SL2.40ch06:42126421..42126780+ functional_description:"Unknown Protein (AHRD V1)"	AT3G11600.1_Symbols:_unknown_protein;_FUNCTIONS_IN:_molecular_function_unknown;_INVOLVED_IN:_response_to_karrikin;_EXPRESSED_IN:_21_plant_structures;_EXPRESSED_DURING:_12_growth_stages;_BEST_Arab	15.8222	0.000878396
															35.2	not assigned.unknown	solyc06g075310.2.1	weakly similar to ( 107) AT5G60340 | Symbols: | maoC-like dehydratase domain-containing protein | chr5:24273879-24275891 REVERSEweakly similar to ( 117) loc_os07g22950 12007.m079660 protein adenylate kinase isoenzyme 6, putative, expressed COG1936 genomic_reference:SL2.40ch06 gene_region:43139745-43141136 transcript_region:SL2.40ch06:43139745..43141136+ go_terms:GO:0003677,GO:0016887 functional_d…	AT5G60340.1_Symbols:_P-loop_containing_nucleoside_triphosphate_hydrolases_superfamily_protein_	2.75555	0.0134214
															35.2	not assigned.unknown	solyc06g075970.2.1	highly similar to ( 694) AT2G28780 | Symbols: | unknown protein | chr2:12340099-12343281 REVERSEmoderately similar to ( 303) loc_os12g01020 12012.m04107 protein conserved hypothetical protein genomic_reference:SL2.40ch06 gene_region:43547530-43550801 transcript_region:SL2.40ch06:43547530..43550801- functional_description:"Unknown Protein (AHRD V1)"	AT2G28780.1_Symbols:_unknown_protein;_INVOLVED_IN:_biological_process_unknown;_LOCATED_IN:_mitochondrion;_EXPRESSED_IN:_inflorescence_meristem,_root,_flower;_EXPRESSED_DURING:_petal_differentiati	-4.94496	3.69481e-06
															35.2	not assigned.unknown	solyc06g076080.1.1	evidence_code:10F1H0E1IEG genomic_reference:SL2.40ch06 gene_region:43628067-43628285 transcript_region:SL2.40ch06:43628067..43628285- functional_description:"Unknown Protein (AHRD V1)"	not available	3.27887	0.000546412
															35.2	not assigned.unknown	solyc06g083130.2.1	weakly similar to ( 151) AT3G25400 | Symbols: | FUNCTIONS IN: molecular_function unknown; INVOLVED IN: biological_process unknown; LOCATED IN: cellular_component unknown; EXPRESSED IN: 11 plant structures; EXPRESSED DURING: 6 growth stages; CONTAINS InterPro DOMAIN/s: NTP Pyrophosphohydrolase MazG-related, RS21-C6 (InterPro:IPR011394), EAR (InterPro:IPR009039), NTP pyrophosphohydrolase MazG, puta…	AT3G49770.1_Symbols:_unknown_protein;_Has_6_Blast_hits_to_6_proteins_in_3_species:_Archae_-_0;_Bacteria_-_0;_Metazoa_-_1;_Fungi_-_0;_Plants_-_5;_Viruses_-_0;_Other_Eukaryotes_-_0_(source:_NCBI_BL	-5.80526	0.00673824
															35.2	not assigned.unknown	solyc06g084370.1.1	evidence_code:10F0H0E0IEG genomic_reference:SL2.40ch06 gene_region:45798612-45799007 transcript_region:SL2.40ch06:45798612..45799007+ functional_description:"Unknown Protein (AHRD V1)"	AT1G11560.1_Symbols:_Oligosaccharyltransferase_complex/magnesium_transporter_family_protein_	3.79849	0.0126491
															35.2	not assigned.unknown	solyc07g005410.2.1	weakly similar to ( 148) AT5G58005 | Symbols: | unknown protein | chr5:23482234-23482757 FORWARDweakly similar to ( 141) loc_os08g34270 12008.m26504 protein expressed protein genomic_reference:SL2.40ch07 gene_region:317845-319328 transcript_region:SL2.40ch07:317845..319328- functional_description:"Unknown Protein (AHRD V1)"	AT5G58005.1_Symbols:_Cytochrome_c_oxidase,_subunit_Vib_family_protein_	3.24103	0.0049287
															35.2	not assigned.unknown	solyc07g006600.1.1	evidence_code:10F1H0E1IEG genomic_reference:SL2.40ch07 gene_region:1448338-1448895 transcript_region:SL2.40ch07:1448338..1448895+ functional_description:"GDU1 (AHRD V1 *-*- B6TNE4_MAIZE)"	AT4G31730.1_Symbols:_GDU1_glutamine_dumper_1_	2.10992	2.00922e-05
															35.2	not assigned.unknown	solyc07g007240.2.1	genomic_reference:SL2.40ch07 gene_region:1983917-1984868 transcript_region:SL2.40ch07:1983917..1984868+ go_terms:GO:0008191,GO:0004866 functional_description:"Metallocarboxypeptidase inhibitor (AHRD V1 ***- MCPI_SOLLC); contains Interpro domain(s) IPR009632 Putative metallocarboxypeptidase inhibitor "	AT5G54740.1_Symbols:_SESA5_seed_storage_albumin_5_	2.78773	2.99838e-08
															35.2	not assigned.unknown	solyc07g007420.2.1	weakly similar to ( 154) AT1G15740 | Symbols: | leucine-rich repeat family protein | chr1:5411509-5414544 FORWARDweakly similar to ( 155) loc_os02g39970 12002.m33412 protein regulatory subunit, putative, expressed genomic_reference:SL2.40ch07 gene_region:2138704-2139677 transcript_region:SL2.40ch07:2138704..2139677- functional_description:"Leucine-rich repeat family protein (AHRD V1 **-- D7KDI8_A…	AT1G15740.1_Symbols:_Leucine-rich_repeat_family_protein_	29.9586	0.000100143
															35.2	not assigned.unknown	solyc07g008980.2.1	genomic_reference:SL2.40ch07 gene_region:4005578-4006883 transcript_region:SL2.40ch07:4005578..4006883+ functional_description:"Unknown Protein (AHRD V1)"	AT3G46660.1_Symbols:_UGT76E12_UDP-glucosyl_transferase_76E12_	6.64098	4.40109e-14
															35.2	not assigned.unknown	solyc07g009080.2.1	genomic_reference:SL2.40ch07 gene_region:4037072-4037847 transcript_region:SL2.40ch07:4037072..4037847- go_terms:GO:0006952 functional_description:"Unknown Protein (AHRD V1); contains Interpro domain(s) IPR008176 Gamma thionin "	AT1G19610.1_Symbols:_LCR78,_PDF1.4_Arabidopsis_defensin-like_protein_	2.28625	2.80535e-13
															35.2	not assigned.unknown	solyc07g009230.2.1	genomic_reference:SL2.40ch07 gene_region:4263204-4264470 transcript_region:SL2.40ch07:4263204..4264470+ functional_description:"Unknown Protein (AHRD V1)"	AT5G44420.1_Symbols:_PDF1.2,_PDF1.2A,_LCR77_plant_defensin_1.2_	3.82028	0.030705
															35.2	not assigned.unknown	solyc07g009280.2.1	genomic_reference:SL2.40ch07 gene_region:4342064-4342872 transcript_region:SL2.40ch07:4342064..4342872- functional_description:"Unknown Protein (AHRD V1)"	AT1G06260.1_Symbols:_Cysteine_proteinases_superfamily_protein_	-9.53776	0.000102509
															35.2	not assigned.unknown	solyc07g009310.2.1	genomic_reference:SL2.40ch07 gene_region:4358588-4359895 transcript_region:SL2.40ch07:4358588..4359895- functional_description:"Pit1 protein (AHRD V1 ***- Q40539_TOBAC)"	AT1G19610.1_Symbols:_LCR78,_PDF1.4_Arabidopsis_defensin-like_protein_	3.34185	0.000636098
															35.2	not assigned.unknown	solyc07g017570.2.1	genomic_reference:SL2.40ch07 gene_region:7545517-7546734 transcript_region:SL2.40ch07:7545517..7546734- functional_description:"Unknown Protein (AHRD V1)"	AT1G47317.1_Symbols:_Encodes_a_defensin-like_(DEFL)_family_protein._	-2.58874	2.76606e-08
															35.2	not assigned.unknown	solyc07g018430.2.1	genomic_reference:SL2.40ch07 gene_region:10781714-10782177 transcript_region:SL2.40ch07:10781714..10782177+ functional_description:"Unknown Protein (AHRD V1)"	AT5G42785.1_Symbols:_unknown_protein;_FUNCTIONS_IN:_molecular_function_unknown;_INVOLVED_IN:_biological_process_unknown;_LOCATED_IN:_endomembrane_system;_Has_30201_Blast_hits_to_17322_proteins_in	2.55015	0.00298024
															35.2	not assigned.unknown	solyc07g042100.2.1	very weakly similar to (95.1) AT1G72490 | Symbols: | unknown protein | chr1:27289435-27290732 REVERSEvery weakly similar to (84.0) loc_os09g26840 12009.m05836 protein expressed protein genomic_reference:SL2.40ch07 gene_region:52404554-52405939 transcript_region:SL2.40ch07:52404554..52405939+ functional_description:"F1L3.5 (AHRD V1 ***- Q9LNR9_ARATH)"	AT1G19115.3_Symbols:_unknown_protein;_FUNCTIONS_IN:_molecular_function_unknown;_INVOLVED_IN:_biological_process_unknown;_LOCATED_IN:_cellular_component_unknown;_BEST_Arabidopsis_thaliana_protein_	83.4926	1.2135e-11
															35.2	not assigned.unknown	solyc07g043000.2.1	genomic_reference:SL2.40ch07 gene_region:53867045-53868216 transcript_region:SL2.40ch07:53867045..53868216- functional_description:"Unknown Protein (AHRD V1)"	AT5G51150.1_Symbols:_Mitochondrial_import_inner_membrane_translocase_subunit_Tim17/Tim22/Tim23_family_protein_	3.00462	0.0113118
															35.2	not assigned.unknown	solyc07g043400.1.1	evidence_code:10F1H0E1IEG genomic_reference:SL2.40ch07 gene_region:54433025-54433228 transcript_region:SL2.40ch07:54433025..54433228- functional_description:"Unknown Protein (AHRD V1)"	not available	-5.57308	0.00879461
															35.2	not assigned.unknown	solyc07g053370.1.1	evidence_code:10F0H0E0IEG genomic_reference:SL2.40ch07 gene_region:59149441-59149704 transcript_region:SL2.40ch07:59149441..59149704- functional_description:"Unknown Protein (AHRD V1)"	AT2G31082.1_Symbols:_CLE7_CLAVATA3/ESR-RELATED_7_	-31.4716	3.64114e-12
															35.2	not assigned.unknown	solyc07g053640.1.1	evidence_code:10F0H1E1IEG genomic_reference:SL2.40ch07 gene_region:59416586-59418049 transcript_region:SL2.40ch07:59416586..59418049+ functional_description:"Arabinogalactan-protein (AHRD V1 *-*- Q41256_NICAL)"	AT2G33850.1_Symbols:_unknown_protein;_FUNCTIONS_IN:_molecular_function_unknown;_INVOLVED_IN:_biological_process_unknown;_LOCATED_IN:_endomembrane_system;_EXPRESSED_IN:_17_plant_structures;_EXPRES	-4.26996	0.000284701
															35.2	not assigned.unknown	solyc07g054430.2.1	moderately similar to ( 316) AT2G20830 | Symbols: | folic acid binding / transferase | chr2:8968370-8969798 REVERSEmoderately similar to ( 348) loc_os03g38540 12003.m101123 protein glutamate formiminotransferase, putative, expressedFTCD_N COG3643 genomic_reference:SL2.40ch07 gene_region:60069440-60072054 transcript_region:SL2.40ch07:60069440..60072054+ go_terms:GO:0030412,GO:0030409 functional_de…	AT2G20830.2_Symbols:_transferases;folic_acid_binding_	4.51798	3.8723e-07
															35.2	not assigned.unknown	solyc07g054720.1.1	evidence_code:10F0H0E0IEG genomic_reference:SL2.40ch07 gene_region:60269248-60269891 transcript_region:SL2.40ch07:60269248..60269891+ go_terms:GO:0004867 functional_description:"Proteinase inhibitor type-2 CEVI57 (AHRD V1 ***- IP23_SOLLC); contains Interpro domain(s) IPR003465 Proteinase inhibitor I20, Pin2 "	AT1G72060.1_Symbols:_serine-type_endopeptidase_inhibitors_	5.1492	0.0412
															35.2	not assigned.unknown	solyc07g055060.2.1	nearly identical (1708) AT1G53310 | Symbols: ATAPPC1 | ATPPC1 (PHOSPHOENOLPYRUVATE CARBOXYLASE 1); catalytic/ phosphoenolpyruvate carboxylase | chr1:19884261-19888070 REVERSEnearly identical (1711) CAPP1_SOYBN Phosphoenolpyruvate carboxylase, housekeeping isozyme (EC 4.1.1.31) (PEPCase) (PEPC 1) - Glycine max (Soybean)nearly identical (1724) loc_os08g27840 12008.m26491 protein phosphoenolpyruvate…	AT3G14940.1_Symbols:_ATPPC3,_PPC3_phosphoenolpyruvate_carboxylase_3_	-4.17548	5.70207e-07
															35.2	not assigned.unknown	solyc07g056210.2.1	genomic_reference:SL2.40ch07 gene_region:61378852-61379980 transcript_region:SL2.40ch07:61378852..61379980- functional_description:"Unknown Protein (AHRD V1)"	AT4G05030.1_Symbols:_Copper_transport_protein_family_	16.4242	0.0242117
															35.2	not assigned.unknown	solyc07g056640.1.1	evidence_code:10F0H0E0IEG genomic_reference:SL2.40ch07 gene_region:61773299-61773460 transcript_region:SL2.40ch07:61773299..61773460- functional_description:"Unknown Protein (AHRD V1)"	AT1G78930.1_Symbols:_Mitochondrial_transcription_termination_factor_family_protein_	3.8704	0.0305336
															35.2	not assigned.unknown	solyc07g061880.1.1	evidence_code:10F0H0E0IEG genomic_reference:SL2.40ch07 gene_region:61996253-61996711 transcript_region:SL2.40ch07:61996253..61996711+ functional_description:"Unknown Protein (AHRD V1)"	not available	-6.57763	0.00021974
															35.2	not assigned.unknown	solyc07g061890.1.1	evidence_code:10F0H0E1IEG genomic_reference:SL2.40ch07 gene_region:62000405-62000956 transcript_region:SL2.40ch07:62000405..62000956+ functional_description:"Unknown Protein (AHRD V1)"	AT5G26570.1_Symbols:_PWD,_OK1,_ATGWD3_catalytics;carbohydrate_kinases;phosphoglucan,_water_dikinases_	-2.89079	0.0356379
															35.2	not assigned.unknown	solyc07g063870.2.1	very weakly similar to (85.5) AT5G54540 | Symbols: | FUNCTIONS IN: molecular_function unknown; INVOLVED IN: biological_process unknown; LOCATED IN: cellular_component unknown; EXPRESSED IN: 24 plant structures; EXPRESSED DURING: 15 growth stages; CONTAINS InterPro DOMAIN/s: Uncharacterised conserved protein UCP012943 (InterPro:IPR016606); BEST Arabidopsis thaliana protein match is: unknown protei…	AT5G54540.1_Symbols:_Uncharacterised_conserved_protein_(UCP012943)_	3.58764	0.000255996
															35.2	not assigned.unknown	solyc07g064650.1.1	weakly similar to ( 103) AT4G04630 | Symbols: | unknown protein | chr4:2332163-2332669 REVERSEDUF584 evidence_code:10F0H1E0IEG genomic_reference:SL2.40ch07 gene_region:63932607-63933143 transcript_region:SL2.40ch07:63932607..63933143+ go_terms:GO:0005515 functional_description:"Arabidopsis thaliana genomic DNA chromosome 5 P1 clone MOK16 (AHRD V1 *--- Q9LYW2_ARATH); contains Interpro domain(s) IP…	AT3G45210.1_Symbols:_Protein_of_unknown_function,_DUF584_	2.6436	0.0468619
															35.2	not assigned.unknown	solyc07g065110.1.1	evidence_code:10F0H0E1IEG genomic_reference:SL2.40ch07 gene_region:64230824-64231138 transcript_region:SL2.40ch07:64230824..64231138+ go_terms:GO:0008289,GO:0005319 functional_description:"Protease inhibitor/seed storage/lipid transfer protein family protein (AHRD V1 **-* D7MKH4_ARALY); contains Interpro domain(s) IPR003612 Plant lipid transfer protein/seed storage/trypsin-alpha amylase inhibitor…	AT5G48485.1_Symbols:_DIR1_Bifunctional_inhibitor/lipid-transfer_protein/seed_storage_2S_albumin_superfamily_protein_	3.1063	0.0224858
															35.2	not assigned.unknown	solyc08g006100.2.1	moderately similar to ( 313) AT4G31330 | Symbols: | unknown protein | chr4:15202354-15203151 FORWARDmoderately similar to ( 234) loc_os08g40940 12008.m08073 protein expressed proteinDUF599 genomic_reference:SL2.40ch08 gene_region:845007-846530 transcript_region:SL2.40ch08:845007..846530+ functional_description:"DUF599 family protein (AHRD V1 ***- Q8T1D5_DICDI); contains Interpro domain(s) IPR0067…	AT4G31330.1_Symbols:_Protein_of_unknown_function,_DUF599_	-2.77781	1.71881e-07
															35.2	not assigned.unknown	solyc08g006520.1.1	evidence_code:10F0H0E0IEG genomic_reference:SL2.40ch08 gene_region:1130492-1131028 transcript_region:SL2.40ch08:1130492..1131028- functional_description:"GDU1 (AHRD V1 *-*- B6TNE4_MAIZE)"	AT5G57685.1_Symbols:_ATGDU3,_GDU3,_LSB1_glutamine_dumper_3_	-9.17692	6.09122e-05
															35.2	not assigned.unknown	solyc08g059710.2.1	moderately similar to ( 291) AT3G11760 | Symbols: | unknown protein | chr3:3718529-3721123 FORWARDmoderately similar to ( 310) loc_os12g42570 12012.m08036 protein expressed protein genomic_reference:SL2.40ch08 gene_region:41993926-41997184 transcript_region:SL2.40ch08:41993926..41997184- functional_description:"Genomic DNA chromosome 5 P1 clone MUK11 (AHRD V1 *-*- Q9FMC4_ARATH)"	AT3G11760.1_Symbols:_unknown_protein;_FUNCTIONS_IN:_molecular_function_unknown;_INVOLVED_IN:_biological_process_unknown;_LOCATED_IN:_cellular_component_unknown;_EXPRESSED_IN:_23_plant_structures;	4.71871	0.000379431
															35.2	not assigned.unknown	solyc08g062680.1.1	moderately similar to ( 229) AT5G12010 | Symbols: | unknown protein | chr5:3877975-3879483 REVERSEmoderately similar to ( 224) loc_os01g40070 12001.m10279 protein expressed protein evidence_code:10F0H1E1IEG genomic_reference:SL2.40ch08 gene_region:48986887-48987360 transcript_region:SL2.40ch08:48986887..48987360- go_terms:GO:0016042 functional_description:"MIP02663p (Fragment) (AHRD V1 **-- B8A3Z…	AT5G12010.1_Symbols:_unknown_protein;_INVOLVED_IN:_response_to_salt_stress;_LOCATED_IN:_chloroplast,_plasma_membrane,_membrane;_EXPRESSED_IN:_23_plant_structures;_EXPRESSED_DURING:_13_growth_stag	2.1947	0.0196429
															35.2	not assigned.unknown	solyc08g067370.1.1	evidence_code:10F1H0E1IEG genomic_reference:SL2.40ch08 gene_region:53623441-53624739 transcript_region:SL2.40ch08:53623441..53624739- functional_description:"Unknown Protein (AHRD V1)"	AT1G63310.1_Symbols:_unknown_protein;_BEST_Arabidopsis_thaliana_protein_match_is:_unknown_protein_(TAIR:AT2G20362.1);_Has_78_Blast_hits_to_77_proteins_in_11_species:_Archae_-_0;_Bacteria_-_0;_Met	2.8717	7.94746e-05
															35.2	not assigned.unknown	solyc08g067690.1.1	evidence_code:10F0H0E0IEG genomic_reference:SL2.40ch08 gene_region:53878449-53879061 transcript_region:SL2.40ch08:53878449..53879061+ functional_description:"Unknown Protein (AHRD V1)"	AT2G21770.1_Symbols:_CESA9,_CESA09_cellulose_synthase_A9_	3.88665	5.67096e-05
															35.2	not assigned.unknown	solyc08g074680.2.1	highly similar to ( 782) PPOB_SOLTU Catechol oxidase B, chloroplast precursor (EC 1.10.3.1) (Polyphenol oxidase) (PPO) (Fragment) - Solanum tuberosum (Potato)moderately similar to ( 318) loc_os04g53300 12004.m10221 protein polyphenol oxidase II, chloroplast precursor, putative, expressedTyrosinase genomic_reference:SL2.40ch08 gene_region:55995940-56008590 transcript_region:SL2.40ch08:55995940..56…	AT3G11710.1_Symbols:_ATKRS-1_lysyl-tRNA_synthetase_1_	-5.92693	0.0150823
															35.2	not assigned.unknown	solyc08g075520.2.1	moderately similar to ( 438) AT4G19160 | Symbols: | unknown protein | chr4:10477521-10479947 FORWARD genomic_reference:SL2.40ch08 gene_region:56838057-56842836 transcript_region:SL2.40ch08:56838057..56842836- functional_description:"Binding protein (AHRD V1 ***- D7MGU4_ARALY)"	AT4G19160.2_Symbols:_unknown_protein;_Has_35333_Blast_hits_to_34131_proteins_in_2444_species:_Archae_-_798;_Bacteria_-_22429;_Metazoa_-_974;_Fungi_-_991;_Plants_-_531;_Viruses_-_0;_Other_Eukaryot	-4.53013	2.08253e-08
															35.2	not assigned.unknown	solyc08g076880.2.1	genomic_reference:SL2.40ch08 gene_region:57977177-57978199 transcript_region:SL2.40ch08:57977177..57978199- functional_description:"Unknown Protein (AHRD V1)"	AT1G78930.1_Symbols:_Mitochondrial_transcription_termination_factor_family_protein_	-2.60032	0.000797665
															35.2	not assigned.unknown	solyc08g077070.2.1	genomic_reference:SL2.40ch08 gene_region:58167203-58169674 transcript_region:SL2.40ch08:58167203..58169674+ functional_description:"Unknown Protein (AHRD V1)"	not available	18.5695	0.0434158
															35.2	not assigned.unknown	solyc08g078310.2.1	genomic_reference:SL2.40ch08 gene_region:59292037-59293515 transcript_region:SL2.40ch08:59292037..59293515+ functional_description:"Unknown Protein (AHRD V1); contains Interpro domain(s) IPR012438 Protein of unknown function DUF1639 "	AT4G17440.1_Symbols:_Protein_of_unknown_function_(DUF1639)_	5.46705	0.00957306
															35.2	not assigned.unknown	solyc08g078460.2.1	highly similar to ( 575) AT4G17370 | Symbols: | oxidoreductase family protein | chr4:9706188-9708142 FORWARDhighly similar to ( 575) loc_os08g05280 12008.m04671 protein oxidoreductase family, NAD-binding Rossmann fold containing protein, expressed MviM GFO_IDH_MocA genomic_reference:SL2.40ch08 gene_region:59427782-59430565 transcript_region:SL2.40ch08:59427782..59430565+ go_terms:GO:0008152,GO:00…	AT4G17370.1_Symbols:_Oxidoreductase_family_protein_	-2.26372	0.0227208
															35.2	not assigned.unknown	solyc08g078900.1.1	HPS_like evidence_code:10F1H0E1IEG genomic_reference:SL2.40ch08 gene_region:59741865-59742281 transcript_region:SL2.40ch08:59741865..59742281- go_terms:GO:0006869 functional_description:"Cortical cell-delineating protein (AHRD V1 *--- B6U436_MAIZE); contains Interpro domain(s) IPR013770 Plant lipid transfer protein and hydrophobic protein, helical "	AT4G12480.1_Symbols:_pEARLI_1_Bifunctional_inhibitor/lipid-transfer_protein/seed_storage_2S_albumin_superfamily_protein_	5.95245	2.34027e-06
															35.2	not assigned.unknown	solyc08g081160.2.1	weakly similar to ( 109) AT2G45900 | Symbols: | unknown protein | chr2:18886069-18888674 REVERSE genomic_reference:SL2.40ch08 gene_region:61399696-61403558 transcript_region:SL2.40ch08:61399696..61403558- functional_description:"( related) (AHRD V1 *-*- Q2HTJ8_MEDTR)"	AT2G45900.1_Symbols:_Phosphatidylinositol_N-acetyglucosaminlytransferase_subunit_P-related_	2.58278	0.0212177
															35.2	not assigned.unknown	solyc08g082190.2.1	genomic_reference:SL2.40ch08 gene_region:62209518-62210732 transcript_region:SL2.40ch08:62209518..62210732+ functional_description:"Unknown Protein (AHRD V1)"	not available	-2.39426	5.49727e-10
															35.2	not assigned.unknown	solyc09g005200.2.1	genomic_reference:SL2.40ch09 gene_region:168903-169638 transcript_region:SL2.40ch09:168903..169638+ functional_description:"Cysteine-rich peptide (AHRD V1 *-*- D7NXT9_WHEAT)"	AT5G01015.1_Symbols:_unknown_protein;_FUNCTIONS_IN:_molecular_function_unknown;_INVOLVED_IN:_biological_process_unknown;_LOCATED_IN:_endomembrane_system;_EXPRESSED_IN:_23_plant_structures;_EXPRES	3.52566	2.00966e-05
															35.2	not assigned.unknown	solyc09g007790.1.1	weakly similar to ( 106) AT5G03230 | Symbols: | unknown protein | chr5:769636-770136 FORWARDvery weakly similar to (95.5) loc_os04g43990 12004.m09358 protein expressed proteinDUF584 evidence_code:10F1H0E1IEG genomic_reference:SL2.40ch09 gene_region:1315444-1315920 transcript_region:SL2.40ch09:1315444..1315920+ go_terms:GO:0005515 functional_description:"Arabidopsis thaliana genomic DNA chromosome…	AT5G60680.1_Symbols:_Protein_of_unknown_function,_DUF584_	3.70364	4.09091e-10
															35.2	not assigned.unknown	solyc09g007930.2.1	genomic_reference:SL2.40ch09 gene_region:1438321-1439339 transcript_region:SL2.40ch09:1438321..1439339- functional_description:"Unknown Protein (AHRD V1)"	not available	2.05328	7.46335e-05
															35.2	not assigned.unknown	solyc09g008590.2.1	genomic_reference:SL2.40ch09 gene_region:2056511-2057510 transcript_region:SL2.40ch09:2056511..2057510- functional_description:"Unknown Protein (AHRD V1)"	AT1G29080.1_Symbols:_Papain_family_cysteine_protease_	-3.02028	0.000159318
															35.2	not assigned.unknown	solyc09g009810.1.1	very weakly similar to (84.0) AT5G03890 | Symbols: | unknown protein | chr5:1047150-1047689 FORWARD evidence_code:10F0H0E1IEG genomic_reference:SL2.40ch09 gene_region:3297005-3297580 transcript_region:SL2.40ch09:3297005..3297580- functional_description:"Unknown Protein (AHRD V1)"	AT5G03890.1_Symbols:_unknown_protein;_INVOLVED_IN:_N-terminal_protein_myristoylation;_LOCATED_IN:_cellular_component_unknown;_BEST_Arabidopsis_thaliana_protein_match_is:_unknown_protein_(TAIR:AT3	3.5587	0.0102891
															35.2	not assigned.unknown	solyc09g009840.1.1	weakly similar to ( 118) AT2G36220 | Symbols: | unknown protein | chr2:15192556-15193347 FORWARD evidence_code:10F0H0E1IEG genomic_reference:SL2.40ch09 gene_region:3332891-3333757 transcript_region:SL2.40ch09:3332891..3333757- functional_description:"Calcium/calmodulin protein kinase (AHRD V1 *-*- Q84ZT8_TOBAC)"	AT5G03110.1_Symbols:_FUNCTIONS_IN:_molecular_function_unknown;_INVOLVED_IN:_biological_process_unknown;_LOCATED_IN:_plasma_membrane;_BEST_Arabidopsis_thaliana_protein_match_is:_protamine_P1_famil	2.47837	0.0014345
															35.2	not assigned.unknown	solyc09g010200.2.1	weakly similar to ( 178) AT2G36100 | Symbols: | integral membrane family protein | chr2:15159744-15160669 REVERSEweakly similar to ( 146) loc_os06g12500 12006.m05966 protein plant integral membrane protein TIGR01569 containing protein, expressedDUF588 genomic_reference:SL2.40ch09 gene_region:3587567-3589661 transcript_region:SL2.40ch09:3587567..3589661- functional_description:"UPF0497 membrane pr…	AT2G36100.1_Symbols:_Uncharacterised_protein_family_(UPF0497)_	-2.79871	0.0029656
															35.2	not assigned.unknown	solyc09g010940.2.1	moderately similar to ( 359) AT5G02230 | Symbols: | haloacid dehalogenase-like hydrolase family protein | chr5:449132-450507 FORWARDmoderately similar to ( 379) loc_os03g16670 12003.m35158 protein catalytic/ hydrolase, putative, expressed genomic_reference:SL2.40ch09 gene_region:4278272-4282087 transcript_region:SL2.40ch09:4278272..4282087- go_terms:GO:0016787,GO:0008152 functional_description:"P…	AT5G02230.1_Symbols:_Haloacid_dehalogenase-like_hydrolase_(HAD)_superfamily_protein_	-5.42867	1.69925e-07
															35.2	not assigned.unknown	solyc09g056390.1.1	evidence_code:10F1H0E1IEG genomic_reference:SL2.40ch09 gene_region:44524229-44524456 transcript_region:SL2.40ch09:44524229..44524456+ functional_description:"Unknown Protein (AHRD V1)"	AT5G25350.1_Symbols:_EBF2_EIN3-binding_F_box_protein_2_	-2.53987	0.0133881
															35.2	not assigned.unknown	solyc09g064940.2.1	moderately similar to ( 349) AT4G02860 | Symbols: | catalytic | chr4:1268952-1270508 REVERSEmoderately similar to ( 307) loc_os01g16146 12001.m08212 protein phenazine biosynthesis protein, putative, expressed PhzC-PhzF COG0384 PRK10281 genomic_reference:SL2.40ch09 gene_region:58086206-58088531 transcript_region:SL2.40ch09:58086206..58088531+ go_terms:GO:0009058 functional_description:"Phenazine b…	AT4G02860.1_Symbols:_Phenazine_biosynthesis_PhzC/PhzF_protein_	3.71263	0.000150746
															35.2	not assigned.unknown	solyc09g066140.2.1	weakly similar to ( 147) AT2G30690 | Symbols: | unknown protein | chr2:13076229-13078595 FORWARDweakly similar to ( 154) loc_os01g56790 12001.m11836 protein expressed proteinDUF593 genomic_reference:SL2.40ch09 gene_region:60142355-60146400 transcript_region:SL2.40ch09:60142355..60146400+ go_terms:GO:0030001 functional_description:"IFA binding protein (AHRD V1 *--- A6MGY3_LILLO); contains Interpro…	AT2G30690.1_Symbols:_Protein_of_unknown_function,_DUF593_	4.3561	0.00422962
															35.2	not assigned.unknown	solyc09g074450.1.1	evidence_code:10F1H0E1IEG genomic_reference:SL2.40ch09 gene_region:61752747-61753145 transcript_region:SL2.40ch09:61752747..61753145+ functional_description:"Unknown Protein (AHRD V1)"	AT3G01770.1_Symbols:_ATBET10,_BET10_bromodomain_and_extraterminal_domain_protein_10_	3.04877	0.044594
															35.2	not assigned.unknown	solyc09g074700.1.1	evidence_code:10F0H1E0IEG genomic_reference:SL2.40ch09 gene_region:62019985-62020427 transcript_region:SL2.40ch09:62019985..62020427+ functional_description:"Homeobox protein LUMINIDEPENDENS (AHRD V1 **-- LUMI_ARATH)"	AT4G02560.1_Symbols:_LD_Homeodomain-like_superfamily_protein_	5.57508	3.0084e-05
															35.2	not assigned.unknown	solyc09g075630.1.1	evidence_code:10F0H0E1IEG genomic_reference:SL2.40ch09 gene_region:62795269-62795544 transcript_region:SL2.40ch09:62795269..62795544+ functional_description:"Unknown Protein (AHRD V1)"	AT1G03890.1_Symbols:_RmlC-like_cupins_superfamily_protein_	4.345	0.0486663
															35.2	not assigned.unknown	solyc09g082980.2.1	moderately similar to ( 313) AT3G22970 | Symbols: | unknown protein | chr3:8152923-8153881 FORWARDmoderately similar to ( 206) loc_os03g58230 12003.m10734 protein plant-specific domain TIGR01615 family protein, expressedDUF506 genomic_reference:SL2.40ch09 gene_region:64071758-64073514 transcript_region:SL2.40ch09:64071758..64073514+ functional_description:"Plant-specific domain TIGR01615 family p…	AT3G22970.1_Symbols:_Protein_of_unknown_function_(DUF506)_	-2.98719	1.71254e-06
															35.2	not assigned.unknown	solyc09g090350.2.1	highly similar to ( 770) AT3G23410 | Symbols: | alcohol oxidase-related | chr3:8382860-8386024 FORWARDhighly similar to ( 697) loc_os02g40840 12002.m09169 protein oxidoreductase, putative, expressedGMC_oxred_N BetA genomic_reference:SL2.40ch09 gene_region:65206809-65211763 transcript_region:SL2.40ch09:65206809..65211763+ go_terms:GO:0009055,GO:0046577 functional_description:"Oxidoreductase (AHRD …	AT3G23410.1_Symbols:_ATFAO3,_FAO3_fatty_alcohol_oxidase_3_	3.92205	0.0373126
															35.2	not assigned.unknown	solyc10g009120.1.1	evidence_code:10F1H0E1IEG genomic_reference:SL2.40ch10 gene_region:3130782-3130994 transcript_region:SL2.40ch10:3130782..3130994- functional_description:"Unknown Protein (AHRD V1)"	AT2G39490.1_Symbols:_F-box_family_protein_	2.06722	0.0467279
															35.2	not assigned.unknown	solyc10g011730.2.1	genomic_reference:SL2.40ch10 gene_region:3981694-3982655 transcript_region:SL2.40ch10:3981694..3982655+ go_terms:GO:0005160 functional_description:"Arabinogalactan peptide 20 (AHRD V1 ***- AGP20_ARATH); contains Interpro domain(s) IPR009424 Protein of unknown function DUF1070 "	AT5G53250.1_Symbols:_AGP22,_ATAGP22_arabinogalactan_protein_22_	15.8726	4.56675e-20
															35.2	not assigned.unknown	solyc10g050730.1.1	weakly similar to ( 135) AT2G15780 | Symbols: | glycine-rich protein | chr2:6873666-6874701 REVERSEweakly similar to ( 124) loc_os06g11310 12006.m05848 protein copper ion binding protein, putative, expressed evidence_code:10F0H1E0IEG genomic_reference:SL2.40ch10 gene_region:45919994-45920828 transcript_region:SL2.40ch10:45919994..45920828+ functional_description:"Copper ion binding protein (AHRD …	AT2G15780.1_Symbols:_Cupredoxin_superfamily_protein_	29.8674	0.0434158
															35.2	not assigned.unknown	solyc10g074840.1.1	evidence_code:10F1H0E1IEG genomic_reference:SL2.40ch10 gene_region:57866678-57867705 transcript_region:SL2.40ch10:57866678..57867705- functional_description:"Unknown Protein (AHRD V1)"	AT5G38810.1_Symbols:_F-box_and_associated_interaction_domains-containing_protein_	-6.81132	3.415e-06
															35.2	not assigned.unknown	solyc10g078580.1.1	evidence_code:10F0H0E0IEG genomic_reference:SL2.40ch10 gene_region:59685330-59685512 transcript_region:SL2.40ch10:59685330..59685512+ functional_description:"Unknown Protein (AHRD V1)"	AT1G55330.1_Symbols:_AGP21,_ATAGP21_arabinogalactan_protein_21_	-3.51282	6.50524e-08
															35.2	not assigned.unknown	solyc10g080010.1.1	highly similar to ( 576) AT2G41640 | Symbols: | transferase, transferring glycosyl groups | chr2:17360654-17362391 FORWARDhighly similar to ( 520) loc_os01g31370 12001.m09468 protein glycosyltransferase, putative, expressed DUF563 evidence_code:10F0H1E1IEG genomic_reference:SL2.40ch10 gene_region:60755664-60758004 transcript_region:SL2.40ch10:60755664..60758004+ go_terms:GO:0016757 functional_des…	AT2G41640.1_Symbols:_Glycosyltransferase_family_61_protein_	4.06809	0.000314687
															35.2	not assigned.unknown	solyc10g080360.1.1	evidence_code:10F1H0E1IEG genomic_reference:SL2.40ch10 gene_region:60977129-60977320 transcript_region:SL2.40ch10:60977129..60977320- functional_description:"Unknown Protein (AHRD V1)"	AT2G41905.1_Symbols:_BEST_Arabidopsis_thaliana_protein_match_is:_arabinogalactan_protein_23_(TAIR:AT3G57690.1);_Has_35333_Blast_hits_to_34131_proteins_in_2444_species:_Archae_-_798;_Bacteria_-_22	-4.22941	9.08798e-11
															35.2	not assigned.unknown	solyc10g081040.1.1	evidence_code:10F1H0E1IEG genomic_reference:SL2.40ch10 gene_region:61543313-61543900 transcript_region:SL2.40ch10:61543313..61543900+ functional_description:"Unknown Protein (AHRD V1)"	AT3G04590.2_Symbols:_AT_hook_motif_DNA-binding_family_protein_	2.40103	0.00417478
															35.2	not assigned.unknown	solyc10g081680.1.1	evidence_code:10F1H0E1IEG genomic_reference:SL2.40ch10 gene_region:62028324-62028554 transcript_region:SL2.40ch10:62028324..62028554- functional_description:"Unknown Protein (AHRD V1)"	AT1G02990.3_Symbols:_FUNCTIONS_IN:_molecular_function_unknown;_INVOLVED_IN:_biological_process_unknown;_LOCATED_IN:_cellular_component_unknown;_BEST_Arabidopsis_thaliana_protein_match_is:_CW-type	-2.47393	0.00352542
															35.2	not assigned.unknown	solyc10g084190.1.1	evidence_code:10F0H0E0IEG genomic_reference:SL2.40ch10 gene_region:63168213-63168428 transcript_region:SL2.40ch10:63168213..63168428- functional_description:"Unknown Protein (AHRD V1)"	not available	-9.14102	0.0434158
															35.2	not assigned.unknown	solyc10g084680.1.1	highly similar to ( 501) AT2G25680 | Symbols: MOT1 | MOT1 (molybdate transporter 1); molybdate ion transmembrane transporter/ sulfate transmembrane transporter | chr2:10933167-10934537 REVERSEmoderately similar to ( 451) loc_os08g01120 12008.m04261 protein sulfate transporter, putative, expressed evidence_code:10F0H1E0IEG genomic_reference:SL2.40ch10 gene_region:63445310-63446671 transcript_regio…	AT2G25680.1_Symbols:_MOT1_molybdate_transporter_1_	-3.07562	0.00142581
															35.2	not assigned.unknown	solyc10g084970.1.1	very weakly similar to (97.1) loc_os01g63050 12001.m12423 protein expressed protein evidence_code:10F0H0E1IEG genomic_reference:SL2.40ch10 gene_region:63649834-63651609 transcript_region:SL2.40ch10:63649834..63651609+ functional_description:"Unknown Protein (AHRD V1)"	AT5G59050.1_Symbols:_unknown_protein;_BEST_Arabidopsis_thaliana_protein_match_is:_unknown_protein_(TAIR:AT3G54000.1);_Has_35333_Blast_hits_to_34131_proteins_in_2444_species:_Archae_-_798;_Bacteri	2.15699	0.000313105
															35.2	not assigned.unknown	solyc10g085040.1.1	moderately similar to ( 254) AT2G37970 | Symbols: SOUL-1 | SOUL-1; binding | chr2:15891027-15891704 FORWARDmoderately similar to ( 239) loc_os01g63210 12001.m12438 protein expressed proteinSOUL evidence_code:10F1H1E1IEG genomic_reference:SL2.40ch10 gene_region:63684986-63685585 transcript_region:SL2.40ch10:63684986..63685585+ functional_description:"Soul heme-binding family protein (AHRD V1 ***- …	AT2G37970.1_Symbols:_SOUL-1_SOUL_heme-binding_family_protein_	2.36865	0.0133604
															35.2	not assigned.unknown	solyc11g005830.1.1	highly similar to ( 716) loc_os12g08850 12012.m04871 protein expressed proteincsdA Aminotran_5 evidence_code:10F0H0E1IEG genomic_reference:SL2.40ch11 gene_region:670093-672295 transcript_region:SL2.40ch11:670093..672295+ go_terms:GO:0008152,GO:0030170 functional_description:"NifS-like protein Aminotransferase class V family (AHRD V1 **-- Q30U90_SULDN); contains Interpro domain(s) IPR000192 Aminot…	AT1G07485.1_Symbols:_unknown_protein;_FUNCTIONS_IN:_molecular_function_unknown;_INVOLVED_IN:_biological_process_unknown;_LOCATED_IN:_cellular_component_unknown;_EXPRESSED_IN:_shoot_apex,_embryo,_	74.9928	7.9656e-06
															35.2	not assigned.unknown	solyc11g006240.1.1	evidence_code:10F0H0E1IEG genomic_reference:SL2.40ch11 gene_region:992150-992518 transcript_region:SL2.40ch11:992150..992518- functional_description:"Unknown Protein (AHRD V1)"	AT2G31141.1_Symbols:_unknown_protein;_Has_30201_Blast_hits_to_17322_proteins_in_780_species:_Archae_-_12;_Bacteria_-_1396;_Metazoa_-_17338;_Fungi_-_3422;_Plants_-_5037;_Viruses_-_0;_Other_Eukaryo	11.1887	0.00986762
															35.2	not assigned.unknown	solyc11g007190.1.1	evidence_code:10F0H0E0IEG genomic_reference:SL2.40ch11 gene_region:1616508-1616720 transcript_region:SL2.40ch11:1616508..1616720- functional_description:"Unknown Protein (AHRD V1)"	AT3G03970.1_Symbols:_ARM_repeat_superfamily_protein_	-24.3468	0.0040038
															35.2	not assigned.unknown	solyc11g011610.1.1	moderately similar to ( 206) AT1G79260 | Symbols: | unknown protein | chr1:29813282-29814066 FORWARDweakly similar to ( 196) loc_os01g48760 12001.m11065 protein THAP domain-containing protein 4, putative, expressed DUF1794 evidence_code:10F1H1E1IEG genomic_reference:SL2.40ch11 gene_region:4668220-4670359 transcript_region:SL2.40ch11:4668220..4670359- functional_description:"Fatty acid-binding pro…	AT1G79260.1_Symbols:_CONTAINS_InterPro_DOMAIN/s:_Domain_of_unknown_function_DUF1794_(InterPro:IPR014878);_Has_30201_Blast_hits_to_17322_proteins_in_780_species:_Archae_-_12;_Bacteria_-_1396;_Meta	2.22657	0.0174351
															35.2	not assigned.unknown	solyc11g020960.1.1	weakly similar to ( 106) IP22_CAPAN Wound-induced proteinase inhibitor 2 precursor (Wound-induced proteinase inhibitor II) - Capsicum annuum (Bell pepper) evidence_code:10F1H1E1IEG genomic_reference:SL2.40ch11 gene_region:12996643-12997161 transcript_region:SL2.40ch11:12996643..12997161+ go_terms:GO:0004867 functional_description:"Proteinase inhibitor II (AHRD V1 ***- B3F0C1_TOBAC); contains Inte…	AT1G72060.1_Symbols:_serine-type_endopeptidase_inhibitors_	-14.6345	2.87934e-07
															35.2	not assigned.unknown	solyc11g063500.1.1	evidence_code:10F1H0E1IEG genomic_reference:SL2.40ch11 gene_region:46703675-46703845 transcript_region:SL2.40ch11:46703675..46703845+ functional_description:"Unknown Protein (AHRD V1)"	AT1G73990.1_Symbols:_SPPA,_SPPA1_signal_peptide_peptidase_	-2.22329	0.0122851
															35.2	not assigned.unknown	solyc11g063510.1.1	evidence_code:10F0H0E0IEG genomic_reference:SL2.40ch11 gene_region:46704761-46705058 transcript_region:SL2.40ch11:46704761..46705058+ functional_description:"Unknown Protein (AHRD V1)"	AT5G45380.1_Symbols:_ATDUR3,_DUR3_solute:sodium_symporters;urea_transmembrane_transporters_	-2.67599	0.00440143
															35.2	not assigned.unknown	solyc11g066880.1.1	evidence_code:10F1H1E1IEG genomic_reference:SL2.40ch11 gene_region:49761342-49762307 transcript_region:SL2.40ch11:49761342..49762307- go_terms:GO:0005576 functional_description:"Phytosulfokines 2 (AHRD V1 *-*- B6SU86_MAIZE); contains Interpro domain(s) IPR009438 Phytosulfokine "	AT2G22860.1_Symbols:_ATPSK2,_PSK2_phytosulfokine_2_precursor_	2.26162	0.000290774
															35.2	not assigned.unknown	solyc12g005000.1.1	evidence_code:10F0H0E0IEG genomic_reference:SL2.40ch12 gene_region:1065-1337 transcript_region:SL2.40ch12:1065..1337- functional_description:"Unknown Protein (AHRD V1)"	AT4G21920.1_Symbols:_unknown_protein;_FUNCTIONS_IN:_molecular_function_unknown;_INVOLVED_IN:_N-terminal_protein_myristoylation;_LOCATED_IN:_cellular_component_unknown;_BEST_Arabidopsis_thaliana_p	2.79157	1.39317e-05
															35.2	not assigned.unknown	solyc12g005010.1.1	highly similar to ( 507) AT1G50660 | Symbols: | unknown protein | chr1:18771386-18774385 FORWARDmoderately similar to ( 326) loc_os04g53350 12004.m10226 protein expressed protein evidence_code:10F1H1E1IEG genomic_reference:SL2.40ch12 gene_region:4827-8098 transcript_region:SL2.40ch12:4827..8098+ functional_description:"Os04g0625000 protein (Fragment) (AHRD V1 *-*- Q0J9Y7_ORYSJ)"	AT1G50660.1_Symbols:_unknown_protein;_INVOLVED_IN:_biological_process_unknown;_LOCATED_IN:_chloroplast;_EXPRESSED_IN:_22_plant_structures;_EXPRESSED_DURING:_13_growth_stages;_BEST_Arabidopsis_tha	2.6133	0.00217282
															35.2	not assigned.unknown	solyc12g007050.1.1	evidence_code:10F0H0E0IEG genomic_reference:SL2.40ch12 gene_region:1490152-1490726 transcript_region:SL2.40ch12:1490152..1490726- functional_description:"Unknown Protein (AHRD V1); contains Interpro domain(s) IPR009424 Protein of unknown function DUF1070 "	AT5G53250.1_Symbols:_AGP22,_ATAGP22_arabinogalactan_protein_22_	4.94539	0.000904239
															35.2	not assigned.unknown	solyc12g008560.1.1	evidence_code:10F1H0E1IEG genomic_reference:SL2.40ch12 gene_region:1952805-1953047 transcript_region:SL2.40ch12:1952805..1953047- functional_description:"Unknown Protein (AHRD V1)"	not available	4.36967	2.34055e-18
															35.2	not assigned.unknown	solyc12g010430.1.1	evidence_code:10F1H0E1IEG genomic_reference:SL2.40ch12 gene_region:3464007-3464420 transcript_region:SL2.40ch12:3464007..3464420- functional_description:"Unknown Protein (AHRD V1)"	AT1G11112.1_Symbols:_unknown_protein;_FUNCTIONS_IN:_molecular_function_unknown;_INVOLVED_IN:_biological_process_unknown;_LOCATED_IN:_cellular_component_unknown;_Has_30201_Blast_hits_to_17322_prot	2.65551	1.6147e-08
															35.2	not assigned.unknown	solyc12g013530.1.1	evidence_code:10F1H0E1IEG genomic_reference:SL2.40ch12 gene_region:4383910-4385101 transcript_region:SL2.40ch12:4383910..4385101+ functional_description:"Unknown Protein (AHRD V1)"	AT2G47220.1_Symbols:_DUF5,_ATDUF5_DOMAIN_OF_UNKNOWN_FUNCTION_724_5_	2.45753	0.000643151
															35.2	not assigned.unknown	solyc12g042380.1.1	moderately similar to ( 463) AT5G61820 | Symbols: | FUNCTIONS IN: molecular_function unknown; INVOLVED IN: biological_process unknown; LOCATED IN: vacuole; EXPRESSED IN: 24 plant structures; EXPRESSED DURING: 15 growth stages; CONTAINS InterPro DOMAIN/s: Stress up-regulated Nod 19 (InterPro:IPR011692); Has 27 Blast hits to 27 proteins in 10 species: Archae - 0; Bacteria - 0; Metazoa - 0; Fungi - …	AT5G61820.1_Symbols:_FUNCTIONS_IN:_molecular_function_unknown;_INVOLVED_IN:_biological_process_unknown;_LOCATED_IN:_vacuole;_EXPRESSED_IN:_24_plant_structures;_EXPRESSED_DURING:_15_growth_stages;	3.89497	4.27877e-05
															35.2	not assigned.unknown	solyc12g098770.1.1	evidence_code:10F0H0E0IEG genomic_reference:SL2.40ch12 gene_region:64510785-64511010 transcript_region:SL2.40ch12:64510785..64511010- functional_description:"Unknown Protein (AHRD V1)"	AT4G30750.1_Symbols:_unknown_protein;_BEST_Arabidopsis_thaliana_protein_match_is:_unknown_protein_(TAIR:AT4G30730.1);_Has_30201_Blast_hits_to_17322_proteins_in_780_species:_Archae_-_12;_Bacteria_	-2.35445	0.00649772
															35.2	not assigned.unknown	solyc12g100050.1.1	moderately similar to ( 300) AT5G13070 | Symbols: | MSF1-like family protein | chr5:4148216-4149062 FORWARDweakly similar to ( 186) loc_os02g48670 12002.m09901 protein px19-like protein, putative, expressed PRELI evidence_code:10F1H1E1IEG genomic_reference:SL2.40ch12 gene_region:65284796-65285353 transcript_region:SL2.40ch12:65284796..65285353- functional_description:"Slowmo homolog 2 (AHRD V1 **…	AT5G13070.1_Symbols:_MSF1-like_family_protein_	3.11601	1.97425e-06
															35.2	not assigned.unknown	solyc07g053370.1.1	evidence_code:10F0H0E0IEG genomic_reference:SL2.40ch07 gene_region:59149441-59149704 transcript_region:SL2.40ch07:59149441..59149704- functional_description:"Unknown Protein (AHRD V1)"	AT2G31082.1_Symbols:_CLE7_CLAVATA3/ESR-RELATED_7_	-32.3075	9.70655e-14
															35.2	not assigned.unknown	solyc11g007190.1.1	evidence_code:10F0H0E0IEG genomic_reference:SL2.40ch11 gene_region:1616508-1616720 transcript_region:SL2.40ch11:1616508..1616720- functional_description:"Unknown Protein (AHRD V1)"	AT3G03970.1_Symbols:_ARM_repeat_superfamily_protein_	-18.0146	0.0253914
															35.2	not assigned.unknown	solyc02g078870.1.1	evidence_code:10F1H0E1IEG genomic_reference:SL2.40ch02 gene_region:38092358-38092510 transcript_region:SL2.40ch02:38092358..38092510+ functional_description:"Unknown Protein (AHRD V1)"	"AT3G45730.1_Symbols:_unknown_protein;_Has_3_Blast_hits_to_3_proteins_in_1_species:_Archae_-_0;_Bacteria_-_0;_Metazoa_-_0;_Fungi_-_0;_Plants_-_3;_Viruses_-_0;_Other_Eukaryotes_-_0_(source:_NCBI_BL"	-16.9163	0.0434158
															35.2	not assigned.unknown	solyc01g108710.2.1	genomic_reference:SL2.40ch01 gene_region:87707244-87707675 transcript_region:SL2.40ch01:87707244..87707675+ functional_description:"Unknown Protein (AHRD V1)"	not available	-15.0686	1.0208e-17
															35.2	not assigned.unknown	solyc01g097690.2.1	genomic_reference:SL2.40ch01 gene_region:80199177-80200192 transcript_region:SL2.40ch01:80199177..80200192+ go_terms:GO:0009664 functional_description:"Extensin-like protein Dif54 (AHRD V1 *-*- Q43505_SOLLC); contains Interpro domain(s) IPR006706 Extensin-like region "	not available	-11.4395	0.000106253
															35.2	not assigned.unknown	solyc02g082240.1.1	evidence_code:10F1H0E1IEG genomic_reference:SL2.40ch02 gene_region:40517470-40517907 transcript_region:SL2.40ch02:40517470..40517907+ functional_description:"Unknown Protein (AHRD V1)"	AT5G58700.1_Symbols:_ATPLC4,_PLC4_phosphatidylinositol-speciwc_phospholipase_C4_	-11.3139	1.08343e-08
															35.2	not assigned.unknown	solyc01g066290.2.1	genomic_reference:SL2.40ch01 gene_region:66311659-66312264 transcript_region:SL2.40ch01:66311659..66312264- functional_description:"Unknown Protein (AHRD V1)"	AT2G36320.1_Symbols:_A20/AN1-like_zinc_finger_family_protein_	-10.1769	0.000704328
															35.2	not assigned.unknown	solyc01g097680.2.1	genomic_reference:SL2.40ch01 gene_region:80196326-80197305 transcript_region:SL2.40ch01:80196326..80197305+ functional_description:"Extensin-like protein Dif10 (Fragment) (AHRD V1 *-*- Q43504_SOLLC)"	not available	-9.36973	2.88937e-05
															35.2	not assigned.unknown	solyc08g006520.1.1	evidence_code:10F0H0E0IEG genomic_reference:SL2.40ch08 gene_region:1130492-1131028 transcript_region:SL2.40ch08:1130492..1131028- functional_description:"GDU1 (AHRD V1 *-*- B6TNE4_MAIZE)"	AT5G57685.1_Symbols:_ATGDU3,_GDU3,_LSB1_glutamine_dumper_3_	-8.91867	0.000244746
															35.2	not assigned.unknown	solyc01g107220.2.1	genomic_reference:SL2.40ch01 gene_region:86617308-86618474 transcript_region:SL2.40ch01:86617308..86618474- functional_description:"Unknown Protein (AHRD V1)"	not available	-8.81931	0.00199654
															35.2	not assigned.unknown	solyc02g030220.1.1	evidence_code:10F0H1E0IEG genomic_reference:SL2.40ch02 gene_region:16028681-16029697 transcript_region:SL2.40ch02:16028681..16029697- functional_description:"Extensin-like protein Dif10 (Fragment) (AHRD V1 *-*- Q43504_SOLLC)"	AT2G29660.1_Symbols:_zinc_finger_(C2H2_type)_family_protein_	-8.59703	0.000164421
															35.2	not assigned.unknown	solyc07g043400.1.1	evidence_code:10F1H0E1IEG genomic_reference:SL2.40ch07 gene_region:54433025-54433228 transcript_region:SL2.40ch07:54433025..54433228- functional_description:"Unknown Protein (AHRD V1)"	not available	-7.04027	0.000170835
															35.2	not assigned.unknown	solyc03g093800.1.1	evidence_code:10F0H0E0IEG genomic_reference:SL2.40ch03 gene_region:48932196-48932621 transcript_region:SL2.40ch03:48932196..48932621- functional_description:"Unknown Protein (AHRD V1)"	not available	-6.38621	9.71625e-14
															35.2	not assigned.unknown	solyc01g097720.1.1	evidence_code:10F0H1E0IEG genomic_reference:SL2.40ch01 gene_region:80211653-80212741 transcript_region:SL2.40ch01:80211653..80212741+ functional_description:"Extensin-like protein Dif10 (Fragment) (AHRD V1 *-*- Q43504_SOLLC)"	not available	-6.22192	0.0012483
															35.2	not assigned.unknown	solyc01g005850.1.1	evidence_code:10F0H1E0IEG genomic_reference:SL2.40ch01 gene_region:575510-576400 transcript_region:SL2.40ch01:575510..576400+ functional_description:"Extensin-like protein Dif54 (AHRD V1 *-*- Q43505_SOLLC)"	not available	-6.10859	0.000236015
															35.2	not assigned.unknown	solyc08g074680.2.1	highly similar to ( 782) PPOB_SOLTU Catechol oxidase B, chloroplast precursor (EC 1.10.3.1) (Polyphenol oxidase) (PPO) (Fragment) - Solanum tuberosum (Potato)moderately similar to ( 318) loc_os04g53300 12004.m10221 protein polyphenol oxidase II, chloroplast precursor, putative, expressedTyrosinase genomic_reference:SL2.40ch08 gene_region:55995940-56008590 transcript_region:SL2.40ch08:55995940..56…	AT3G11710.1_Symbols:_ATKRS-1_lysyl-tRNA_synthetase_1_	-6.01194	0.0153728
															35.2	not assigned.unknown	solyc07g061880.1.1	evidence_code:10F0H0E0IEG genomic_reference:SL2.40ch07 gene_region:61996253-61996711 transcript_region:SL2.40ch07:61996253..61996711+ functional_description:"Unknown Protein (AHRD V1)"	not available	-5.98429	0.00142974
															35.2	not assigned.unknown	solyc02g078890.1.1	evidence_code:10F0H0E1IEG genomic_reference:SL2.40ch02 gene_region:38106532-38106726 transcript_region:SL2.40ch02:38106532..38106726+ functional_description:"Unknown Protein (AHRD V1)"	AT1G80060.1_Symbols:_Ubiquitin-like_superfamily_protein_	-5.69174	0.0267336
															35.2	not assigned.unknown	solyc06g008990.1.1	evidence_code:10F0H0E0IEG genomic_reference:SL2.40ch06 gene_region:2927936-2928541 transcript_region:SL2.40ch06:2927936..2928541- functional_description:"Unknown Protein (AHRD V1)"	AT5G19260.1_Symbols:_Protein_of_unknown_function_(DUF3049)_	-5.34847	4.68808e-05
															35.2	not assigned.unknown	solyc01g095530.2.1	very weakly similar to (82.8) AT5G41761 | Symbols: | unknown protein | chr5:16711437-16711742 FORWARDvery weakly similar to (84.3) loc_os02g15860 12002.m100163 protein expressed protein genomic_reference:SL2.40ch01 gene_region:78523066-78523612 transcript_region:SL2.40ch01:78523066..78523612- functional_description:"Unknown Protein (AHRD V1)"	"AT5G41761.1_Symbols:_unknown_protein;_FUNCTIONS_IN:_molecular_function_unknown;_INVOLVED_IN:_biological_process_unknown;_LOCATED_IN:_cellular_component_unknown;_BEST_Arabidopsis_thaliana_protein_"	-5.29025	2.60469e-05
															35.2	not assigned.unknown	solyc03g112200.1.1	evidence_code:10F0H0E1IEG genomic_reference:SL2.40ch03 gene_region:56739563-56740318 transcript_region:SL2.40ch03:56739563..56740318- functional_description:"Unknown Protein (AHRD V1)"	"AT5G47920.1_Symbols:_unknown_protein;_BEST_Arabidopsis_thaliana_protein_match_is:_unknown_protein_(TAIR:AT5G13880.1);_Has_1807_Blast_hits_to_1807_proteins_in_277_species:_Archae_-_0;_Bacteria_-_0"	-5.27502	0.00216808
															35.2	not assigned.unknown	solyc01g006790.2.1	genomic_reference:SL2.40ch01 gene_region:1360587-1361317 transcript_region:SL2.40ch01:1360587..1361317+ functional_description:"Unknown Protein (AHRD V1)"	"AT3G11690.1_Symbols:_unknown_protein;_FUNCTIONS_IN:_molecular_function_unknown;_INVOLVED_IN:_biological_process_unknown;_LOCATED_IN:_chloroplast;_EXPRESSED_IN:_24_plant_structures;_EXPRESSED_DURI"	-4.97971	6.09122e-05
															35.2	not assigned.unknown	solyc05g006190.1.1	evidence_code:10F1H0E1IEG genomic_reference:SL2.40ch05 gene_region:866714-866932 transcript_region:SL2.40ch05:866714..866932+ functional_description:"Unknown Protein (AHRD V1)"	"AT2G34270.1_Symbols:_unknown_protein;_Has_5_Blast_hits_to_5_proteins_in_2_species:_Archae_-_0;_Bacteria_-_0;_Metazoa_-_0;_Fungi_-_0;_Plants_-_5;_Viruses_-_0;_Other_Eukaryotes_-_0_(source:_NCBI_BL"	-4.52363	3.93828e-05
															35.2	not assigned.unknown	solyc01g006780.2.1	genomic_reference:SL2.40ch01 gene_region:1359806-1360424 transcript_region:SL2.40ch01:1359806..1360424- functional_description:"Unknown Protein (AHRD V1)"	not available	-4.42097	0.00537942
															35.2	not assigned.unknown	solyc10g080360.1.1	evidence_code:10F1H0E1IEG genomic_reference:SL2.40ch10 gene_region:60977129-60977320 transcript_region:SL2.40ch10:60977129..60977320- functional_description:"Unknown Protein (AHRD V1)"	"AT2G41905.1_Symbols:_BEST_Arabidopsis_thaliana_protein_match_is:_arabinogalactan_protein_23_(TAIR:AT3G57690.1);_Has_35333_Blast_hits_to_34131_proteins_in_2444_species:_Archae_-_798;_Bacteria_-_22"	-4.3849	6.31448e-12
															35.2	not assigned.unknown	solyc07g053640.1.1	evidence_code:10F0H1E1IEG genomic_reference:SL2.40ch07 gene_region:59416586-59418049 transcript_region:SL2.40ch07:59416586..59418049+ functional_description:"Arabinogalactan-protein (AHRD V1 *-*- Q41256_NICAL)"	"AT2G33850.1_Symbols:_unknown_protein;_FUNCTIONS_IN:_molecular_function_unknown;_INVOLVED_IN:_biological_process_unknown;_LOCATED_IN:_endomembrane_system;_EXPRESSED_IN:_17_plant_structures;_EXPRES"	-4.28946	0.000300616
															35.2	not assigned.unknown	solyc03g082790.2.1	genomic_reference:SL2.40ch03 gene_region:46195532-46196454 transcript_region:SL2.40ch03:46195532..46196454- functional_description:"Extensin-like protein Dif54 (AHRD V1 *-*- Q43505_SOLLC)"	not available	-3.92006	0.0297229
															35.2	not assigned.unknown	solyc05g055680.2.1	weakly similar to ( 154) AT5G16250 | Symbols: | unknown protein | chr5:5310264-5310815 REVERSEweakly similar to ( 122) loc_os04g41900 12004.m09164 protein expressed protein genomic_reference:SL2.40ch05 gene_region:64372468-64373213 transcript_region:SL2.40ch05:64372468..64373213- functional_description:"TO23-3 (Fragment) (AHRD V1 ***- Q3LVQ6_TAROF)"	"AT5G16250.1_Symbols:_unknown_protein;_BEST_Arabidopsis_thaliana_protein_match_is:_unknown_protein_(TAIR:AT3G02640.1);_Has_1807_Blast_hits_to_1807_proteins_in_277_species:_Archae_-_0;_Bacteria_-_0"	-3.83054	0.0397558
															35.2	not assigned.unknown	solyc10g078580.1.1	evidence_code:10F0H0E0IEG genomic_reference:SL2.40ch10 gene_region:59685330-59685512 transcript_region:SL2.40ch10:59685330..59685512+ functional_description:"Unknown Protein (AHRD V1)"	AT1G55330.1_Symbols:_AGP21,_ATAGP21_arabinogalactan_protein_21_	-3.82189	2.08253e-08
															35.2	not assigned.unknown	solyc01g111160.2.1	genomic_reference:SL2.40ch01 gene_region:89281362-89282187 transcript_region:SL2.40ch01:89281362..89282187- functional_description:"Unknown Protein (AHRD V1)"	AT2G27060.1_Symbols:_Leucine-rich_repeat_protein_kinase_family_protein_	-3.70576	0.011956
															35.2	not assigned.unknown	solyc10g084680.1.1	highly similar to ( 501) AT2G25680 | Symbols: MOT1 | MOT1 (molybdate transporter 1); molybdate ion transmembrane transporter/ sulfate transmembrane transporter | chr2:10933167-10934537 REVERSEmoderately similar to ( 451) loc_os08g01120 12008.m04261 protein sulfate transporter, putative, expressed evidence_code:10F0H1E0IEG genomic_reference:SL2.40ch10 gene_region:63445310-63446671 transcript_regio…	AT2G25680.1_Symbols:_MOT1_molybdate_transporter_1_	-3.15545	0.000768038
															35.2	not assigned.unknown	solyc11g008690.1.1	moderately similar to ( 218) AT5G16250 | Symbols: | unknown protein | chr5:5310264-5310815 REVERSEweakly similar to ( 175) loc_os04g41900 12004.m09164 protein expressed protein evidence_code:10F0H1E0IEG genomic_reference:SL2.40ch11 gene_region:2874856-2875551 transcript_region:SL2.40ch11:2874856..2875551- functional_description:"TO23-3 (Fragment) (AHRD V1 *-*- Q3LVQ6_TAROF)"	"AT5G36710.1_Symbols:_unknown_protein;_FUNCTIONS_IN:_molecular_function_unknown;_INVOLVED_IN:_biological_process_unknown;_LOCATED_IN:_endomembrane_system;_BEST_Arabidopsis_thaliana_protein_match_i"	-3.15486	0.032229
															35.2	not assigned.unknown	solyc07g061890.1.1	evidence_code:10F0H0E1IEG genomic_reference:SL2.40ch07 gene_region:62000405-62000956 transcript_region:SL2.40ch07:62000405..62000956+ functional_description:"Unknown Protein (AHRD V1)"	"AT5G26570.1_Symbols:_PWD,_OK1,_ATGWD3_catalytics;carbohydrate_kinases;phosphoglucan,_water_dikinases_"	-2.92682	0.0354294
															35.2	not assigned.unknown	solyc06g073970.1.1	moderately similar to ( 365) AT3G52060 | Symbols: | unknown protein | chr3:19310987-19312027 REVERSEmoderately similar to ( 342) loc_os03g44580 12003.m35334 protein expressed proteinDUF266 evidence_code:10F0H1E1IEG genomic_reference:SL2.40ch06 gene_region:42111866-42112939 transcript_region:SL2.40ch06:42111866..42112939- go_terms:GO:0005515 functional_description:"AT5G22070 protein (Fragment) (AH…	AT3G52060.1_Symbols:_Core-2/I-branching_beta-1,6-N-acetylglucosaminyltransferase_family_protein_	-2.71339	0.000590125
															35.2	not assigned.unknown	solyc01g112260.2.1	very weakly similar to (81.6) AT4G35320 | Symbols: | unknown protein | chr4:16806139-16806582 REVERSEvery weakly similar to ( 100) loc_os08g40060 12008.m07986 protein expressed protein genomic_reference:SL2.40ch01 gene_region:90097982-90098946 transcript_region:SL2.40ch01:90097982..90098946- functional_description:"Unknown Protein (AHRD V1)"	"AT2G17300.1_Symbols:_unknown_protein;_FUNCTIONS_IN:_molecular_function_unknown;_INVOLVED_IN:_biological_process_unknown;_LOCATED_IN:_chloroplast;_EXPRESSED_IN:_20_plant_structures;_EXPRESSED_DURI"	-2.58986	0.01073
															35.2	not assigned.unknown	solyc10g050510.1.1	evidence_code:10F1H0E1IEG genomic_reference:SL2.40ch10 gene_region:45390894-45391064 transcript_region:SL2.40ch10:45390894..45391064+ functional_description:"Unknown Protein (AHRD V1)"	"AT4G33960.1_Symbols:_unknown_protein;_FUNCTIONS_IN:_molecular_function_unknown;_INVOLVED_IN:_biological_process_unknown;_LOCATED_IN:_endomembrane_system;_EXPRESSED_IN:_20_plant_structures;_EXPRES"	-2.56292	0.0129672
															35.2	not assigned.unknown	solyc03g119610.1.1	very weakly similar to (83.2) AT1G13360 | Symbols: | unknown protein | chr1:4577229-4577813 REVERSE evidence_code:10F0H0E1IEG genomic_reference:SL2.40ch03 gene_region:62238590-62239321 transcript_region:SL2.40ch03:62238590..62239321+ functional_description:"Genomic DNA chromosome 3 P1 clone MPE11 (AHRD V1 ***- Q9LUA5_ARATH)"	"AT1G26920.1_Symbols:_unknown_protein;_BEST_Arabidopsis_thaliana_protein_match_is:_unknown_protein_(TAIR:AT1G69760.1);_Has_47_Blast_hits_to_47_proteins_in_13_species:_Archae_-_0;_Bacteria_-_0;_Met"	-2.53118	0.0142457
															35.2	not assigned.unknown	solyc11g063510.1.1	evidence_code:10F0H0E0IEG genomic_reference:SL2.40ch11 gene_region:46704761-46705058 transcript_region:SL2.40ch11:46704761..46705058+ functional_description:"Unknown Protein (AHRD V1)"	"AT5G45380.1_Symbols:_ATDUR3,_DUR3_solute:sodium_symporters;urea_transmembrane_transporters_"	-2.52967	0.0157485
															35.2	not assigned.unknown	solyc05g054790.1.1	evidence_code:10F1H0E1IEG genomic_reference:SL2.40ch05 gene_region:63766571-63766906 transcript_region:SL2.40ch05:63766571..63766906+ functional_description:"Unknown Protein (AHRD V1)"	not available	-2.42997	0.0332463
															35.2	not assigned.unknown	solyc04g074730.1.1	evidence_code:10F1H0E1IEG genomic_reference:SL2.40ch04 gene_region:58260172-58260567 transcript_region:SL2.40ch04:58260172..58260567+ functional_description:"Unknown Protein (AHRD V1)"	not available	-2.42935	3.3911e-10
															35.2	not assigned.unknown	solyc11g063500.1.1	evidence_code:10F1H0E1IEG genomic_reference:SL2.40ch11 gene_region:46703675-46703845 transcript_region:SL2.40ch11:46703675..46703845+ functional_description:"Unknown Protein (AHRD V1)"	AT1G73990.1_Symbols:_SPPA,_SPPA1_signal_peptide_peptidase_	-2.3843	0.0101948
															35.2	not assigned.unknown	solyc04g071100.1.1	evidence_code:10F1H0E1IEG genomic_reference:SL2.40ch04 gene_region:55598252-55598533 transcript_region:SL2.40ch04:55598252..55598533+ functional_description:"Unknown Protein (AHRD V1)"	not available	-2.38215	0.00527388
															35.2	not assigned.unknown	solyc04g055150.1.1	evidence_code:10F0H0E0IEG genomic_reference:SL2.40ch04 gene_region:52920529-52920936 transcript_region:SL2.40ch04:52920529..52920936+ functional_description:"Unknown Protein (AHRD V1)"	AT2G20190.1_Symbols:_ATCLASP,_CLASP_CLIP-associated_protein_	-2.24283	0.0236657
															35.2	not assigned.unknown	solyc10g081680.1.1	evidence_code:10F1H0E1IEG genomic_reference:SL2.40ch10 gene_region:62028324-62028554 transcript_region:SL2.40ch10:62028324..62028554- functional_description:"Unknown Protein (AHRD V1)"	"AT1G02990.3_Symbols:_FUNCTIONS_IN:_molecular_function_unknown;_INVOLVED_IN:_biological_process_unknown;_LOCATED_IN:_cellular_component_unknown;_BEST_Arabidopsis_thaliana_protein_match_is:_CW-type"	-2.15722	0.0289478
															35.2	not assigned.unknown	solyc05g012580.1.1	evidence_code:10F1H0E1IEG genomic_reference:SL2.40ch05 gene_region:5799946-5800158 transcript_region:SL2.40ch05:5799946..5800158+ functional_description:"Unknown Protein (AHRD V1)"	"AT5G44860.1_Symbols:_unknown_protein;_BEST_Arabidopsis_thaliana_protein_match_is:_unknown_protein_(TAIR:AT4G19950.1);_Has_233_Blast_hits_to_227_proteins_in_25_species:_Archae_-_0;_Bacteria_-_13;_"	-2.13904	0.0204617
															22.1.6	polyamine metabolism.synthesis.spermidine synthase	solyc06g053510.2.1	moderately similar to ( 397) AT1G23820 | Symbols: SPDS1 | SPDS1 (spermidine synthase 1); spermidine synthase | chr1:8420278-8422724 FORWARDhighly similar to ( 515) PMT3_TOBAC Putrescine N-methyltransferase 3 (EC 2.1.1.53) (PMT 3) - Nicotiana tabacum (Common tobacco)moderately similar to ( 394) loc_os07g22600 12007.m29134 protein spermidine synthase 1, putative, expressed Spermine_synth PRK00811 S…	AT1G23820.1_Symbols:_SPDS1_spermidine_synthase_1_	-18.7869	0.0242117
															22.1.2	polyamine metabolism.synthesis.SAM decarboxylase	solyc05g010420.1.1	moderately similar to ( 449) AT3G25570 | Symbols: | adenosylmethionine decarboxylase family protein | chr3:9287413-9288462 REVERSEhighly similar to ( 664) DCAM_SOLTU S-adenosylmethionine decarboxylase proenzyme (EC 4.1.1.50) (AdoMetDC) (SamDC) (Induced stolen tip protein TUB13) [Contains: S-adenosylmethionine decarboxylase alpha chain; S-adenosylmethionine decarboxylase beta chain] - Solanum tube…	AT5G15950.1_Symbols:_Adenosylmethionine_decarboxylase_family_protein_	-5.66245	3.32656e-17
															22.1.6	polyamine metabolism.synthesis.spermidine synthase	solyc09g075900.2.1	moderately similar to ( 464) AT5G19530 | Symbols: ACL5 | ACL5 (ACAULIS 5); spermine synthase/ thermospermine synthase | chr5:6589176-6591070 REVERSEweakly similar to ( 142) SPD1_PEA Spermidine synthase 1 (EC 2.5.1.16) (Putrescine aminopropyltransferase 1) (SPDSY 1) - Pisum sativum (Garden pea)moderately similar to ( 452) loc_os02g14190 12002.m06665 protein spermidine synthase, putative, expressed…	AT5G19530.1_Symbols:_ACL5_S-adenosyl-L-methionine-dependent_methyltransferases_superfamily_protein_	-8.58094	0.00424041
															29.1.6	protein.aa activation.lysine-tRNA ligase	solyc10g076610.1.1	highly similar to ( 756) AT3G11710 | Symbols: ATKRS-1 | ATKRS-1 (ARABIDOPSIS THALIANA LYSYL-TRNA SYNTHETASE 1); ATP binding / aminoacyl-tRNA ligase/ lysine-tRNA ligase/ nucleic acid binding / nucleotide binding | chr3:3702359-3705613 REVERSEhighly similar to ( 789) SYK_ORYSA Lysyl-tRNA synthetase (EC 6.1.1.6) (Lysine--tRNA ligase) (LysRS) - Oryza sativa (Rice)highly similar to ( 789) loc_os03g389…	AT3G11710.1_Symbols:_ATKRS-1_lysyl-tRNA_synthetase_1_	3.77322	3.70602e-06
															29.5	protein.degradation	solyc06g071590.2.1	highly similar to ( 607) AT5G50150 | Symbols: | unknown protein | chr5:20402444-20406375 REVERSEhighly similar to ( 548) loc_os01g36660 12001.m09961 protein carboxyl-terminal proteinase, putative, expressedDUF239 genomic_reference:SL2.40ch06 gene_region:40482051-40484331 transcript_region:SL2.40ch06:40482051..40484331+ functional_description:"Carboxyl-terminal proteinase (AHRD V1 ***- B4FXN3_MAIZ…	AT5G50150.1_Symbols:_Protein_of_Unknown_Function_(DUF239)_	3.39595	0.00520341
															29.5.9	protein.degradation.AAA type	solyc02g062550.2.1	highly similar to ( 529) AT3G50930 | Symbols: BCS1 | BCS1 (CYTOCHROME BC1 SYNTHESIS); ATP binding / ATPase/ nucleoside-triphosphatase/ nucleotide binding | chr3:18929817-18931547 FORWARDmoderately similar to ( 431) loc_os01g42030 12001.m10470 protein mitochondrial chaperone BCS1, putative, expressed AAA genomic_reference:SL2.40ch02 gene_region:28853140-28855308 transcript_region:SL2.40ch02:288531…	AT3G50930.1_Symbols:_BCS1_cytochrome_BC1_synthesis_	3.05805	0.0447522
															29.5.9	protein.degradation.AAA type	solyc02g070440.2.1	highly similar to ( 514) AT2G34560 | Symbols: | katanin, putative | chr2:14560266-14562695 FORWARDweakly similar to ( 174) CDC48_CAPAN Cell division cycle protein 48 homolog - Capsicum annuum (Bell pepper)highly similar to ( 527) loc_os01g48270 12001.m11018 protein katanin p60 ATPase-containing subunit, putative, expressed SpoVK RPT1 PRK03992 AAA HflB COG1223 hflB genomic_reference:SL2.40ch02 gen…	AT2G34560.2_Symbols:_P-loop_containing_nucleoside_triphosphate_hydrolases_superfamily_protein_	-3.46381	0.0241022
															29.5.9	protein.degradation.AAA type	solyc03g007760.2.1	highly similar to ( 977) AT4G28000 | Symbols: | ATP binding / ATPase/ nucleoside-triphosphatase/ nucleotide binding | chr4:13925456-13929280 FORWARDweakly similar to ( 174) CDC48_SOYBN Cell division cycle protein 48 homolog (Valosin-containing protein homolog) (VCP) - Glycine max (Soybean)highly similar to ( 901) loc_os01g12660 12001.m07879 protein ATP binding protein, putative, expressed SpoVK R…	AT5G52882.1_Symbols:_P-loop_containing_nucleoside_triphosphate_hydrolases_superfamily_protein_	-2.8004	0.000284701
															29.5.9	protein.degradation.AAA type	solyc05g007470.2.1	highly similar to ( 514) AT3G28580 | Symbols: | AAA-type ATPase family protein | chr3:10715736-10717238 FORWARDmoderately similar to ( 488) loc_os12g44190 12012.m08190 protein ATPase 3, putative, expressed genomic_reference:SL2.40ch05 gene_region:2038021-2039981 transcript_region:SL2.40ch05:2038021..2039981+ go_terms:GO:0016887 functional_description:"AAA-ATPase (AHRD V1 **-* C3TX92_BRASY); conta…	AT3G28580.1_Symbols:_P-loop_containing_nucleoside_triphosphate_hydrolases_superfamily_protein_	2.33729	3.62219e-09
															29.5.9	protein.degradation.AAA type	solyc10g007280.2.1	moderately similar to ( 384) AT3G50930 | Symbols: BCS1 | BCS1 (CYTOCHROME BC1 SYNTHESIS); ATP binding / ATPase/ nucleoside-triphosphatase/ nucleotide binding | chr3:18929817-18931547 FORWARDmoderately similar to ( 346) loc_os05g51130 12005.m09179 protein mitochondrial chaperone BCS1, putative, expressed AAA genomic_reference:SL2.40ch10 gene_region:1683212-1684934 transcript_region:SL2.40ch10:1683…	AT3G50940.1_Symbols:_P-loop_containing_nucleoside_triphosphate_hydrolases_superfamily_protein_	4.97793	0.000134745
															29.5.4	protein.degradation.aspartate protease	solyc01g079940.2.1	moderately similar to ( 304) AT1G03220 | Symbols: | extracellular dermal glycoprotein, putative / EDGP, putative | chr1:787143-788444 FORWARDmoderately similar to ( 236) 7SB1_SOYBN Basic 7S globulin precursor (Bg) (SBg7S) [Contains: Basic 7S globulin high kDa subunit; Basic 7S globulin low kDa subunit] - Glycine max (Soybean)moderately similar to ( 258) loc_os05g33410 12005.m07573 protein basic 7…	AT1G03220.1_Symbols:_Eukaryotic_aspartyl_protease_family_protein_	3.02693	2.32369e-06
															29.5.4	protein.degradation.aspartate protease	solyc01g101240.2.1	highly similar to ( 671) AT1G11910 | Symbols: | aspartyl protease family protein | chr1:4017119-4019874 REVERSEhighly similar to ( 662) ASPR1_ORYSA Aspartic proteinase oryzasin-1 precursor (EC 3.4.23.-) - Oryza sativa (Rice)highly similar to ( 662) loc_os05g49200 12005.m27639 protein aspartic proteinase oryzasin-1 precursor, putative, expressed Asp genomic_reference:SL2.40ch01 gene_region:8281885…	AT1G11910.1_Symbols:_APA1,_ATAPA1_aspartic_proteinase_A1_	-2.04696	0.00137062
															29.5.3	protein.degradation.cysteine protease	solyc04g080960.2.1	highly similar to ( 516) AT4G39090 | Symbols: RD19, RD19A | RD19 (RESPONSIVE TO DEHYDRATION 19); cysteine-type endopeptidase/ cysteine-type peptidase | chr4:18215826-18217326 REVERSEhighly similar to ( 518) CYSP_PEA Cysteine proteinase 15A precursor (EC 3.4.22.-) (Turgor-responsive protein 15A) - Pisum sativum (Garden pea)highly similar to ( 516) loc_os02g27030 12002.m07847 protein cysteine prote…	AT4G39090.1_Symbols:_RD19,_RD19A_Papain_family_cysteine_protease_	-2.73794	2.47443e-08
															29.5.5	protein.degradation.serine protease	solyc03g026080.2.1	moderately similar to ( 295) AT1G63120 | Symbols: ATRBL2 | ATRBL2 (Arabidopsis thaliana Rhomboid-like 2); serine-type endopeptidase | chr1:23409054-23410725 REVERSEmoderately similar to ( 288) loc_os09g35730 12009.m06524 protein membrane protein, putative, expressed Rhomboid COG0705 genomic_reference:SL2.40ch03 gene_region:7887303-7889851 transcript_region:SL2.40ch03:7887303..7889851+ go_terms:GO…	AT1G63120.1_Symbols:_ATRBL2,_RBL2_RHOMBOID-like_2_	-2.34821	0.0443944
															29.5.5	protein.degradation.serine protease	solyc04g077630.2.1	moderately similar to ( 451) AT5G09640 | Symbols: SNG2, SCPL19 | SCPL19; serine-type carboxypeptidase/ sinapoyltransferase | chr5:2988373-2990966 FORWARDmoderately similar to ( 328) CBP1_HORVU Serine carboxypeptidase 1 precursor (EC 3.4.16.5) (Serine carboxypeptidase I) (Carboxypeptidase C) (CP-MI) [Contains: Serine carboxypeptidase 1 chain A (Serine carboxypeptidase I chain A); Serine carboxypep…	AT5G09640.1_Symbols:_SNG2,_SCPL19_serine_carboxypeptidase-like_19_	32.8651	0.0242117
															29.5.5	protein.degradation.serine protease	solyc04g079470.2.1	moderately similar to ( 432) AT1G47710 | Symbols: | serpin, putative / serine protease inhibitor, putative | chr1:17558271-17560061 FORWARDmoderately similar to ( 352) PRTZ_HORVU Protein Z (Z4) (Major endosperm albumin) - Hordeum vulgare (Barley)moderately similar to ( 357) loc_os03g41438 12003.m09209 protein protein Z, putative, expressed plant_SERPIN SERPIN SERPIN Serpin bacterial_SERPIN COG482…	AT1G47710.1_Symbols:_Serine_protease_inhibitor_(SERPIN)_family_protein_	2.00475	0.00405951
															29.5.5	protein.degradation.serine protease	solyc08g077510.2.1	moderately similar to ( 473) AT4G17100 | Symbols: | unknown protein | chr4:9610164-9612513 REVERSEmoderately similar to ( 470) loc_os04g45910 12004.m35397 protein placental protein 11 precursor, putative, expressed XendoU genomic_reference:SL2.40ch08 gene_region:58665382-58670129 transcript_region:SL2.40ch08:58665382..58670129+ go_terms:GO:0004521,GO:0003723 functional_description:"Poly(U)-specif…	AT4G17100.2_Symbols:_EXPRESSED_IN:_23_plant_structures;_EXPRESSED_DURING:_13_growth_stages;_CONTAINS_InterPro_DOMAIN/s:_Endoribonuclease_XendoU_(InterPro:IPR018998)._	-2.25082	0.0306152
															29.5.1	protein.degradation.subtilases	solyc01g087850.2.1	highly similar to ( 506) AT5G67090 | Symbols: | subtilase family protein | chr5:26774111-26776321 REVERSEhighly similar to ( 673) loc_os01g64850 12001.m12598 protein subtilisin-like protease precursor, putative genomic_reference:SL2.40ch01 gene_region:74480717-74483824 transcript_region:SL2.40ch01:74480717..74483824+ go_terms:GO:0006508,GO:0043086 functional_description:"Subtilisin-like protease …	AT5G67360.1_Symbols:_ARA12_Subtilase_family_protein_	-2.50379	0.00352328
															29.5.1	protein.degradation.subtilases	solyc01g111400.2.1	nearly identical (1099) AT4G34980 | Symbols: SLP2 | SLP2; serine-type peptidase | chr4:16656929-16659223 REVERSEhighly similar to ( 884) loc_os03g13930 12003.m06837 protein subtilisin-like protease precursor, putative, expressedPA_subtilisin_like PA genomic_reference:SL2.40ch01 gene_region:89421657-89424361 transcript_region:SL2.40ch01:89421657..89424361+ go_terms:GO:0004252 functional_descriptio…	AT4G34980.1_Symbols:_SLP2_subtilisin-like_serine_protease_2_	-5.23665	0.00160002
[truncated: 370 more rows]

## Sheet: Supplementary Table 3
Supplementary Table 3. Fold-level changes inexpression ratios (FC) of genes encoding transcription factors in response to hypoxia. The ratios ofup-regulated (positive numbers) or down-regulated (negative numbers) transcription factor genes in response to 6 h and 48 h hypoxia are shown for expression ratios ≥ 2 and Padj< 0.05 (n = 3). n.s.: not significant
Family	ID	Arabidopsis	FC	FC
		homologue	6 h	48 h
AP2/EREBP	solyc05g009790.1.1	EDF3	4.34	2.7
[truncated: 121 more rows]

## Sheet: Supplementary Table 4
Supplementary Table 4. Comparison of RNA-Seq and qPCR expression fold changes for 18 selected hypoxia responsive genes. FC: fold changes (expression level under hypoxia relative to control), (n=3); SD: standard deviation.
[truncated: 19 more rows]

[truncated: 3 more sheets: Supplementary Table 5, Supplementary Table 6, Supplementary Table 7]
